# Supplementary material for: ACSS2 gene variants determine kidney disease risk by controlling de novo lipogenesis in kidney tubules
Source: J Clin Invest. 2023 Dec 5;134(4):e172963. doi: 10.1172/JCI172963 (PMC10866669; doi:10.1172/JCI172963)
Supplement: Supplemental table 1 [file jci-134-172963-s270.xlsx]

## Sheet: Table S1
Supplementary table 1 (Related to Figure1 and Figure S1): ACSS2 is a GWAS target gene
Independent Loci		Significant eGFRcrea GWAS SNP																							Target Gene				Evidence for target gene of eGFR SNP
eGFR GWAS Independent Locus	Top Target Gene of Locus	Variant RSID	Chr	Position	REF allele	ALT allele	Freq of ALT allele	MAF	GWAS Z score (ALT)	GWAS p value	Kidney Enhancer/Promoter	Kidney snATAC Peak	PT_S1-Specific Peak	PT_S2-Specific Peak	PT_S3-Specific Peak	LOH-Specific Peak	DCT-Specific Peak	IC-Specific Peak	PC-Specific Peak	Podo-Specific Peak	Endo-Specific Peak	Stroma-Specific Peak	Immune-Specific Peak	Lymph-Specific Peak	Gene ID	Gene Symbol	Distance to SNP	Closet Gene	Priority Score	eQTL beta (ALT)	eQTL p value	CpG with meQTL and eQTM	meQTL beta (ALT)	meQTL p value	eQTM beta	eQTM p value	coloc (GWAS + eQTL) PP.H4.abf	moloc (GWAS + eQTL + meQTL) top 1 CpG	moloc (GWAS + eQTL + meQTL) ppas_abc	SMR (GWAS + eQTL) p value	HEIDI (GWAS + eQTL) p value	Cicero Co-accessibility Score	ABC Score
rs2076668	ACSS2	rs734308	20	33572096	A	G	0.441	0.441	13.176	1.214e-39		Yes													ENSG00000131069	ACSS2	61451		6	-0.115	3.84e-06	cg26238134	0.3314	8.56e-26	-0.1357	0.006861	0.918836	cg00436005	0.92343	1.3e-05			0.019972
rs2076668	ACSS2	rs745849	20	33572178	G	A	0.4421	0.4421	13.172	1.279e-39		Yes													ENSG00000131069	ACSS2	61533		6	-0.1104	9.04e-06	cg26238134	0.3178	3.01e-24	-0.1357	0.006861	0.918836	cg00436005	0.923432	2.59e-05			0.019972
rs2076668	ACSS2	rs6060140	20	33566507	G	A	0.5542	0.4458	-13.1	3.299e-39															ENSG00000131069	ACSS2	55862		6	0.1148	3.65e-06	cg26238134	-0.3309	9.01e-26	-0.1357	0.006861	0.917336	cg00436005	0.922288	1.27e-05			0.026311
rs2076668	ACSS2	rs6060139	20	33566499	T	C	0.5525	0.4475	-12.944	2.531e-38															ENSG00000131069	ACSS2	55854		6	0.1047	2.06e-05	cg26238134	-0.3152	4.47e-24	-0.1357	0.006861	0.915993	cg00436005	0.921291	5.24e-05			0.026311
rs2076668	ACSS2	rs734111	20	33533736	A	C	0.6026	0.3974	-11.153	6.927e-29	Promoter	Yes	Yes	Yes	Yes										ENSG00000131069	ACSS2	23091		6	0.1236	9.52e-07	cg26238134	-0.3575	4.12e-29	-0.1357	0.006861	0.963113	cg00436005	0.949734	7.22e-06		0.200166
rs2076668	ACSS2	rs6088650	20	33514465	T	C	0.5822	0.4178	-11.086	1.471e-28															ENSG00000131069	ACSS2	3820	Yes	6	0.1051	9.21e-06	cg26238134	-0.3462	1.87e-31	-0.1357	0.006861	0.902992	cg00436005	0.913571	3.83e-05			0.025768
rs2076668	ACSS2	rs6087649	20	33510662	A	G	0.5829	0.4171	-11.073	1.693e-28	Enhancer	Yes													ENSG00000131069	ACSS2	17	Yes	6	0.0979	3.64e-05	cg26238134	-0.3474	1.11e-31	-0.1357	0.006861	0.889891	cg00436005	0.895042	0.00010937			0.018863
rs2076668	ACSS2	rs4911447	20	33479445	T	A	0.5829	0.4171	-11.021	3.011e-28															ENSG00000131069	ACSS2	31200	Yes	6	0.0976	3.88e-05	cg26238134	-0.3501	8.95e-32	-0.1357	0.006861	0.803084	cg26826207	0.806839	0.000115782			0.023487
rs2076668	ACSS2	rs112103450	20	34415578	T	C	0.1446	0.1446	-6.471	9.732e-11															ENSG00000126001	CEP250	317751		6	0.1754	8.52e-08	cg10526893	-0.4327	4.16e-11	-0.06946	0.005238	0.945404	cg17918326	0.858325	3.69e-05	0.0821996
rs2076668	ACSS2	rs2425138	20	34345710	G	A	0.1429	0.1429	-6.422	1.344e-10		Yes													ENSG00000126001	CEP250	247883		6	0.1602	1.8e-06	cg10526893	-0.4353	1.55e-11	-0.06946	0.005238	0.917349	cg26851745	0.815058	0.000127239	0.0878279
rs2076668	ACSS2	rs2425137	20	34345396	C	A	0.1452	0.1452	-6.403	1.527e-10		Yes													ENSG00000126001	CEP250	247569		6	0.158	1.58e-06	cg10526893	-0.4298	1.08e-11	-0.06946	0.005238	0.917676	cg26851745	0.815548	0.000122463	0.0872354
rs2076668	ACSS2	rs78949029	20	34384964	C	G	0.1345	0.1345	-6.4	1.551e-10		Yes									Yes				ENSG00000126001	CEP250	287137		6	0.1728	6.02e-07	cg10526893	-0.4685	1.29e-11	-0.06946	0.005238	0.929321	cg20067578	0.849538	8.3e-05	0.0878682
rs2076668	ACSS2	rs73902913	20	34432784	A	G	0.1422	0.1422	-6.398	1.573e-10															ENSG00000126001	CEP250	334957		6	0.1844	2.25e-08	cg10526893	-0.45	1.47e-11	-0.06946	0.005238	0.960139	cg08339898	0.813714	2.55e-05	0.0893958
rs2076668	ACSS2	rs3787169	20	34419884	G	A	0.142	0.142	-6.382	1.746e-10															ENSG00000126001	CEP250	322057		6	0.1823	3.71e-08	cg10526893	-0.4506	1.41e-11	-0.06946	0.005238	0.948073	cg17918326	0.863417	3.07e-05	0.0881536
rs2076668	ACSS2	rs11906854	20	34383634	A	G	0.1426	0.1426	-6.357	2.062e-10															ENSG00000126001	CEP250	285807		6	0.1804	6.5e-08	cg10526893	-0.4512	1.35e-11	-0.06946	0.005238	0.929306	cg20067578	0.849444	3.83e-05	0.0887361
rs2076668	ACSS2	rs75598057	20	34422220	T	G	0.1421	0.1421	-6.346	2.214e-10															ENSG00000126001	CEP250	324393		6	0.1805	6.1e-08	cg10526893	-0.4534	1.41e-11	-0.06946	0.005238	0.948672	cg17918326	0.866301	3.79e-05	0.0900009
rs2076668	ACSS2	rs6058282	20	34212590	T	G	0.1898	0.1898	-6.341	2.283e-10															ENSG00000061656	SPAG4	5083		6	-0.2401	1.39e-06	cg26038318	0.5045	5.54e-22	-0.1273	0.002599	0.922661	cg13536696	0.804089	0.000122603	0.147482
rs2076668	ACSS2	rs17093093	20	34380925	T	C	0.1429	0.1429	-6.328	2.485e-10															ENSG00000126001	CEP250	283098		6	0.1803	6.63e-08	cg10526893	-0.4522	1.21e-11	-0.06946	0.005238	0.929198	cg26851745	0.837338	3.99e-05	0.0908018
rs2076668	ACSS2	rs4911520	20	34370367	C	T	0.8548	0.1452	6.266	3.715e-10															ENSG00000126001	CEP250	272540		6	-0.1611	1.2e-06	cg10526893	0.4426	8.62e-12	-0.06946	0.005238	0.926162	cg26851745	0.832158	0.000124062	0.0888037
rs2076668	ACSS2	rs6058322	20	34367277	G	A	0.8547	0.1453	6.262	3.792e-10															ENSG00000126001	CEP250	269450		6	-0.1618	1.1e-06	cg10526893	0.4429	8.19e-12	-0.06946	0.005238	0.924395	cg26851745	0.827876	0.000120176	0.0889794
rs2076668	ACSS2	rs2425146	20	34355268	G	C	0.1452	0.1452	-6.255	3.977e-10	Promoter														ENSG00000126001	CEP250	257441		6	0.1604	1.37e-06	cg10526893	-0.4418	8.86e-12	-0.06946	0.005238	0.923145	cg26851745	0.825773	0.000132103	0.0889837
rs2076668	ACSS2	rs6060592	20	34352414	C	G	0.1452	0.1452	-6.248	4.166e-10															ENSG00000126001	CEP250	254587		6	0.16	1.48e-06	cg10526893	-0.4435	7.42e-12	-0.06946	0.005238	0.921898	cg26851745	0.823031	0.000137216	0.0891067
rs2076668	ACSS2	rs6060515	20	34211779	A	G	0.1894	0.1894	-6.074	1.247e-09															ENSG00000061656	SPAG4	4272		6	-0.2419	1.07e-06	cg26038318	0.512	6.32e-23	-0.1273	0.002599	0.924219	cg13536696	0.809252	0.000142731	0.176936
rs2076668	ACSS2	rs200750486	20	34413647	T	C	0.1442	0.1442	-5.71	1.13e-08															ENSG00000126001	CEP250	315820		6	0.1885	3.24e-08	cg10526893	-0.451	1.37e-11	-0.06946	0.005238	0.945363	cg20067578	0.876116	7.14e-05	0.0767866
rs2076668	ACSS2	rs2236270	20	33523155	G	T	0.3626	0.3626	-15.926	4.155e-57	Enhancer	Yes	Yes	Yes	Yes										ENSG00000131069	ACSS2	12510		5	0.1161	3.5e-06	cg12847395	-0.5054	4.68e-26	-0.08891	0.001368	0.952386	cg00436005	0.94367	8.42e-06
rs2076668	ACSS2	rs2378256	20	33292127	G	C	0.3749	0.3749	-15.605	6.748e-55	Promoter	Yes													ENSG00000131069	ACSS2	218518		5	0.1169	3.53e-06	cg12847395	-0.5156	2.66e-28	-0.08891	0.001368	0.840199			8.78e-06		0.257722
rs2076668	ACSS2	rs910869	20	33292777	C	T	0.3747	0.3747	-15.54	1.846e-54	Promoter	Yes													ENSG00000131069	ACSS2	217868		5	0.1139	6.16e-06	cg12847395	-0.5161	2.43e-28	-0.08891	0.001368	0.839932			1.42e-05		0.257722
rs2076668	ACSS2	rs910870	20	33292893	T	C	0.3983	0.3983	-15.526	2.305e-54	Promoter	Yes													ENSG00000131069	ACSS2	217752		5	0.1139	4.23e-06	cg12847395	-0.4646	1.51e-22	-0.08891	0.001368	0.839722			1.03e-05		0.257722
rs2076668	ACSS2	rs2273684	20	33529766	T	G	0.4392	0.4392	-15.363	2.908e-53															ENSG00000131069	ACSS2	19121		5	0.1166	1.98e-06	cg12847395	-0.4592	2.56e-23	-0.08891	0.001368	0.962985	cg00436005	0.949673	5.54e-06
rs2076668	ACSS2	rs67159833	20	33488079	T	C	0.3423	0.3423	-15.17	5.568e-52															ENSG00000131069	ACSS2	22566	Yes	5	0.12	9.7e-06	cg12847395	-0.489	7.45e-22	-0.08891	0.001368	0.824132	cg06136188	0.80316	2.17e-05
rs2076668	ACSS2	rs6059991	20	33280836	C	T	0.444	0.444	-15.145	8.17e-52															ENSG00000131069	ACSS2	229809		5	0.115	1.5e-06	cg12847395	-0.5641	4.77e-37	-0.08891	0.001368	0.866257	cg06115741	0.802358	4.53e-06
rs2076668	ACSS2	rs6088580	20	33285053	G	C	0.4453	0.4453	-15.138	9.069e-52															ENSG00000131069	ACSS2	225592		5	0.1168	8.82e-07	cg12847395	-0.5636	5.96e-37	-0.08891	0.001368	0.865862	cg06115741	0.802213	2.93e-06
rs2076668	ACSS2	rs8115656	20	33282780	G	C	0.4453	0.4453	-15.117	1.245e-51															ENSG00000131069	ACSS2	227865		5	0.1188	5.89e-07	cg12847395	-0.5696	2.03e-38	-0.08891	0.001368	0.865875	cg06115741	0.8021	2.11e-06
rs2076668	ACSS2	rs6059989	20	33279604	A	G	0.4437	0.4437	-15.098	1.672e-51															ENSG00000131069	ACSS2	231041		5	0.1138	1.92e-06	cg12847395	-0.5684	1.09e-37	-0.08891	0.001368	0.866246	cg06115741	0.802207	5.6e-06
rs2076668	ACSS2	rs6059988	20	33278101	T	C	0.4382	0.4382	-15.088	1.934e-51															ENSG00000131069	ACSS2	232544		5	0.1094	4.37e-06	cg12847395	-0.5686	4.44e-38	-0.08891	0.001368	0.867454	cg06115741	0.803765	1.11e-05
rs2076668	ACSS2	rs6579186	20	33282198	G	C	0.4453	0.4453	-15.083	2.105e-51															ENSG00000131069	ACSS2	228447		5	0.12	4.92e-07	cg12847395	-0.5748	3.31e-39	-0.08891	0.001368	0.866257	cg06115741	0.802358	1.83e-06
rs2076668	ACSS2	rs6058105	20	33271719	C	T	0.4385	0.4385	-15.081	2.147e-51															ENSG00000131069	ACSS2	238926		5	0.1084	4.63e-06	cg12847395	-0.5788	6.34e-40	-0.08891	0.001368	0.878521	cg06115741	0.815267	1.17e-05
rs2076668	ACSS2	rs6058094	20	33224174	C	T	0.4434	0.4434	-15.037	4.194e-51															ENSG00000131069	ACSS2	286471		5	0.1031	1.34e-05	cg12847395	-0.5756	1.13e-39	-0.08891	0.001368	0.847747	cg00820065	0.82001	2.89e-05
rs2076668	ACSS2	rs6060001	20	33294353	A	G	0.4486	0.4486	-14.94	1.804e-50	Enhancer	Yes													ENSG00000131069	ACSS2	216292		5	0.1179	1.2e-06	cg12847395	-0.5167	6.23e-29	-0.08891	0.001368	0.839748			3.88e-06		0.257722
rs2076668	ACSS2	rs13044899	20	33287078	G	A	0.4292	0.4292	-14.923	2.328e-50															ENSG00000131069	ACSS2	223567		5	0.121	3.99e-07	cg12847395	-0.5721	2.54e-37	-0.08891	0.001368	0.840129	cg26826207	0.807182	1.59e-06
rs2076668	ACSS2	rs6059993	20	33282574	A	G	0.4262	0.4262	-14.754	2.914e-49															ENSG00000131069	ACSS2	228071		5	0.1181	6.56e-07	cg12847395	-0.5752	2.24e-39	-0.08891	0.001368	0.866257	cg06115741	0.80236	2.44e-06
rs2076668	ACSS2	rs6059994	20	33282580	A	G	0.4262	0.4262	-14.711	5.499e-49															ENSG00000131069	ACSS2	228065		5	0.1184	6.1e-07	cg12847395	-0.5749	2.27e-39	-0.08891	0.001368	0.866257	cg06115741	0.802359	2.31e-06
rs2076668	ACSS2	rs2378253	20	33283444	G	T	0.431	0.431	-14.674	9.474e-49															ENSG00000131069	ACSS2	227201		5	0.1189	5.42e-07	cg12847395	-0.5638	1.53e-37	-0.08891	0.001368	0.865875	cg06115741	0.8021	2.12e-06
rs2076668	ACSS2	rs6060003	20	33294945	T	C	0.4552	0.4552	-14.656	1.233e-48	Enhancer	Yes													ENSG00000131069	ACSS2	215700		5	0.1207	6.54e-07	cg12847395	-0.5194	1.91e-29	-0.08891	0.001368	0.838272			2.47e-06		0.257722
rs2076668	ACSS2	rs6087588	20	33066369	T	C	0.4843	0.4843	-13.091	3.731e-39															ENSG00000131069	ACSS2	444276		5	0.0917	6.4e-05	cg12847395	-0.6413	3.47e-52	-0.08891	0.001368	0.826595	cg00820065	0.813951	0.000131659
rs2076668	ACSS2	rs6059856	20	33057954	G	C	0.4843	0.4843	-13.086	3.958e-39															ENSG00000131069	ACSS2	452691		5	0.0917	6.4e-05	cg12847395	-0.6413	3.47e-52	-0.08891	0.001368	0.804662	cg00820065	0.809158	0.000131725
rs2076668	ACSS2	rs6120778	20	33565169	T	C	0.5576	0.4424	-13.048	6.523e-39															ENSG00000131069	ACSS2	54524		5	0.1046	2.14e-05	cg26238134	-0.3157	3.99e-24	-0.1357	0.006861	0.91855	cg00436005	0.924	5.33e-05
rs2076668	ACSS2	rs6088666	20	33564570	A	G	0.5573	0.4427	-12.971	1.782e-38															ENSG00000131069	ACSS2	53925		5	0.105	2.05e-05	cg26238134	-0.3152	4.75e-24	-0.1357	0.006861	0.91855	cg00436005	0.923994	5.18e-05
rs2076668	ACSS2	rs2425006	20	33571228	T	G	0.4429	0.4429	12.967	1.888e-38	Enhancer														ENSG00000131069	ACSS2	60583		5	-0.1025	2.49e-05	cg26238134	0.316	2.37e-24	-0.1357	0.006861	0.919357	cg00436005	0.923831	6.1e-05
rs2076668	ACSS2	rs6142280	20	33622242	A	C	0.4483	0.4483	12.91	3.948e-38	Enhancer	Yes	Yes	Yes	Yes										ENSG00000131069	ACSS2	111597		5	-0.1158	2.9e-06	cg26238134	0.335	1.96e-26	-0.1357	0.006861	0.965881	cg00436005	0.958055	1.09e-05
rs2076668	ACSS2	rs6141526	20	33615255	G	T	0.4478	0.4478	12.897	4.669e-38															ENSG00000131069	ACSS2	104610		5	-0.1138	4.89e-06	cg26238134	0.3343	4.3e-26	-0.1357	0.006861	0.962885	cg00436005	0.955782	1.65e-05
rs2076668	ACSS2	rs6141523	20	33569417	G	A	0.4478	0.4478	12.839	9.908e-38		Yes					Yes								ENSG00000131069	ACSS2	58772		5	-0.1061	1.6e-05	cg26238134	0.3194	1.75e-24	-0.1357	0.006861	0.917831	cg00436005	0.922687	4.31e-05
rs2076668	ACSS2	rs2145559	20	33651725	G	A	0.4479	0.4479	12.804	1.552e-37															ENSG00000101464	PIGU	365130		5	-0.1585	1.4e-10	cg26238134	0.3345	4.11e-26	-0.1322	0.00675	0.886484	cg08272562	0.811188	9.7e-09
rs2076668	ACSS2	rs1407202	20	33651967	C	T	0.4479	0.4479	12.799	1.671e-37															ENSG00000101464	PIGU	365372		5	-0.155	3.61e-10	cg26238134	0.3355	1.36e-26	-0.1322	0.00675	0.886484	cg08272562	0.811188	1.79e-08
rs2076668	ACSS2	rs4616	20	33590358	C	T	0.4471	0.4471	12.763	2.644e-37		Yes													ENSG00000131069	ACSS2	79713		5	-0.115	3.96e-06	cg26238134	0.3341	5.08e-26	-0.1357	0.006861	0.941771	cg00436005	0.940393	1.43e-05
rs2076668	ACSS2	rs1890002	20	32919219	A	G	0.5299	0.4701	12.755	2.914e-37		Yes	Yes												ENSG00000101460	MAP1LC3A	227360		5	-0.0959	6.48e-05	cg12847395	0.6203	1.77e-44	0.08716	0.0008548	0.859041			0.000137825	0.013503
rs2076668	ACSS2	rs2425012	20	33581955	G	A	0.4445	0.4445	12.751	3.061e-37		Yes	Yes	Yes	Yes										ENSG00000131069	ACSS2	71310		5	-0.104	2.1e-05	cg26238134	0.3205	9.67e-25	-0.1357	0.006861	0.927863	cg00436005	0.930133	5.46e-05
rs2076668	ACSS2	rs6142294	20	33671497	A	G	0.4485	0.4485	12.744	3.366e-37															ENSG00000101464	PIGU	384902		5	-0.1526	6.4e-10	cg26238134	0.3226	4.45e-25	-0.1322	0.00675	0.891332	cg08272562	0.81403	2.68e-08
rs2076668	ACSS2	rs6142276	20	33620332	T	C	0.4498	0.4498	12.619	1.662e-36															ENSG00000131069	ACSS2	109687		5	-0.1063	1.4e-05	cg26238134	0.3225	3.98e-25	-0.1357	0.006861	0.965066	cg00436005	0.957418	4e-05
rs2076668	ACSS2	rs6058161	20	33620026	C	T	0.4497	0.4497	12.618	1.686e-36															ENSG00000131069	ACSS2	109381		5	-0.1063	1.4e-05	cg26238134	0.3225	3.98e-25	-0.1357	0.006861	0.964983	cg00436005	0.957344	4e-05
rs2076668	ACSS2	rs6060165	20	33619480	A	C	0.4508	0.4508	12.596	2.209e-36															ENSG00000131069	ACSS2	108835		5	-0.1151	1.94e-06	cg26238134	0.3111	9.02e-24	-0.1357	0.006861	0.964983	cg00436005	0.957341	8.51e-06
rs2076668	ACSS2	rs3746432	20	33592763	C	T	0.4501	0.4501	12.595	2.237e-36		Yes													ENSG00000131069	ACSS2	82118		5	-0.1063	1.22e-05	cg26238134	0.3231	2.18e-25	-0.1357	0.006861	0.943571	cg00436005	0.941733	3.59e-05
rs2076668	ACSS2	rs6088734	20	33745046	A	T	0.5498	0.4502	-12.59	2.409e-36															ENSG00000101464	PIGU	458451		5	0.1432	2.86e-09	cg26238134	-0.3035	1.91e-21	-0.1322	0.00675	0.985404	cg00436005	0.964763	7.8e-08
rs2076668	ACSS2	rs6058154	20	33585834	G	A	0.4493	0.4493	12.584	2.571e-36		Yes								Yes					ENSG00000131069	ACSS2	75189		5	-0.1046	2.04e-05	cg26238134	0.3195	8.15e-25	-0.1357	0.006861	0.929975	cg00436005	0.931714	5.44e-05
rs2076668	ACSS2	rs1544047	20	33670753	T	C	0.4499	0.4499	12.558	3.592e-36															ENSG00000101464	PIGU	384158		5	-0.1472	1.63e-09	cg26238134	0.3232	3.47e-25	-0.1322	0.00675	0.889244	cg08272562	0.810259	5.44e-08
rs2076668	ACSS2	rs3803936	20	33632775	T	C	0.4498	0.4498	12.556	3.671e-36															ENSG00000131069	ACSS2	122130		5	-0.1079	1.07e-05	cg26238134	0.3228	3.65e-25	-0.1357	0.006861	0.952997	cg01652060	0.818861	3.26e-05
rs2076668	ACSS2	rs62213676	20	33612676	T	A	0.4497	0.4497	12.555	3.74e-36															ENSG00000131069	ACSS2	102031		5	-0.1187	6.81e-06	cg26238134	0.3225	3.97e-25	-0.1357	0.006861	0.962587	cg00436005	0.955533	2.28e-05
rs2076668	ACSS2	rs2038504	20	33648187	T	C	0.4497	0.4497	12.541	4.44e-36															ENSG00000101464	PIGU	361592		5	-0.1452	2.75e-09	cg26238134	0.3225	3.93e-25	-0.1322	0.00675	0.880992	cg08272562	0.808097	7.76e-08
rs2076668	ACSS2	rs2057324	20	33656561	G	A	0.4497	0.4497	12.539	4.552e-36															ENSG00000101464	PIGU	369966		5	-0.1477	1.8e-09	cg26238134	0.3226	4.5e-25	-0.1322	0.00675	0.886382	cg08272562	0.811096	5.85e-08
rs2076668	ACSS2	rs6141530	20	33663147	T	C	0.4415	0.4415	12.536	4.758e-36															ENSG00000101464	PIGU	376552		5	-0.1682	2.66e-11	cg26238134	0.3525	4.81e-29	-0.1322	0.00675	0.886314	cg08272562	0.810957	4e-09
rs2076668	ACSS2	rs2104083	20	33649133	G	A	0.4495	0.4495	12.532	5.018e-36															ENSG00000101464	PIGU	362538		5	-0.1467	1.9e-09	cg26238134	0.3226	3.9e-25	-0.1322	0.00675	0.880549	cg08272562	0.807753	6.09e-08
rs2076668	ACSS2	rs4911461	20	33629993	A	C	0.4497	0.4497	12.531	5.045e-36															ENSG00000131069	ACSS2	119348		5	-0.1063	1.4e-05	cg26238134	0.3225	3.98e-25	-0.1357	0.006861	0.953395	cg01652060	0.819156	4.06e-05
rs2076668	ACSS2	rs6142284	20	33641367	G	A	0.4496	0.4496	12.53	5.106e-36															ENSG00000101464	PIGU	354772		5	-0.1458	2.38e-09	cg26238134	0.3225	3.98e-25	-0.1322	0.00675	0.876371	cg08272562	0.805572	7.07e-08
rs2076668	ACSS2	rs6060197	20	33654315	C	T	0.4494	0.4494	12.524	5.493e-36		Yes													ENSG00000101464	PIGU	367720		5	-0.1493	1.03e-09	cg26238134	0.3228	3.8e-25	-0.1322	0.00675	0.886484	cg08272562	0.81116	4.07e-08
rs2076668	ACSS2	rs17404569	20	33674077	A	C	0.4501	0.4501	12.519	5.909e-36															ENSG00000101464	PIGU	387482		5	-0.1468	1.86e-09	cg26238134	0.3235	3.1e-25	-0.1322	0.00675	0.974533	cg00436005	0.948094	6.04e-08
rs2076668	ACSS2	rs6060199	20	33654773	A	G	0.4494	0.4494	12.518	5.951e-36															ENSG00000101464	PIGU	368178		5	-0.1498	9e-10	cg26238134	0.3228	3.8e-25	-0.1322	0.00675	0.886428	cg08272562	0.811131	3.74e-08
rs2076668	ACSS2	rs1885114	20	33577361	A	G	0.4499	0.4499	12.514	6.262e-36		Yes													ENSG00000131069	ACSS2	66716		5	-0.1053	1.75e-05	cg26238134	0.3241	3.99e-25	-0.1357	0.006861	0.923988	cg00436005	0.92728	4.87e-05
rs2076668	ACSS2	rs6060168	20	33621017	T	C	0.4497	0.4497	12.511	6.488e-36															ENSG00000131069	ACSS2	110372		5	-0.1064	1.37e-05	cg26238134	0.3225	3.98e-25	-0.1357	0.006861	0.965517	cg00436005	0.957764	4e-05
rs2076668	ACSS2	rs2104084	20	33649217	G	C	0.4496	0.4496	12.507	6.85e-36															ENSG00000101464	PIGU	362622		5	-0.1467	1.92e-09	cg26238134	0.3226	3.91e-25	-0.1322	0.00675	0.880549	cg08272562	0.807753	6.2e-08
rs2076668	ACSS2	rs66535333	20	33656666	G	A	0.4496	0.4496	12.501	7.356e-36															ENSG00000101464	PIGU	370071		5	-0.1487	1.14e-09	cg26238134	0.3228	3.79e-25	-0.1322	0.00675	0.886382	cg08272562	0.811096	4.42e-08
rs2076668	ACSS2	rs6142290	20	33654672	A	C	0.4493	0.4493	12.496	7.872e-36															ENSG00000101464	PIGU	368077		5	-0.1498	9e-10	cg26238134	0.3228	3.8e-25	-0.1322	0.00675	0.886428	cg08272562	0.811129	3.78e-08
rs2076668	ACSS2	rs13042358	20	33634479	G	A	0.4493	0.4493	12.492	8.296e-36															ENSG00000101464	PIGU	347884		5	-0.149	1.09e-09	cg26238134	0.3225	3.98e-25	-0.1322	0.00675	0.867257	cg08272562	0.800497	4.31e-08
rs2076668	ACSS2	rs6058198	20	33748253	T	A	0.5456	0.4544	-12.487	8.813e-36															ENSG00000101464	PIGU	461658		5	0.1448	2.31e-09	cg26238134	-0.3038	1.83e-21	-0.1322	0.00675	0.985673	cg00436005	0.965156	7.08e-08
rs2076668	ACSS2	rs6141534	20	33704836	C	T	0.4477	0.4477	12.473	1.042e-35															ENSG00000101464	PIGU	418241		5	-0.1549	1.66e-10	cg26238134	0.3223	3.11e-24	-0.1322	0.00675	0.982612	cg00436005	0.956075	1.29e-08
rs2076668	ACSS2	rs3746427	20	33730464	A	G	0.5454	0.4546	-12.461	1.223e-35	Promoter	Yes	Yes	Yes	Yes										ENSG00000101464	PIGU	443869		5	0.1508	9.73e-10	cg26238134	-0.3038	3.01e-21	-0.1322	0.00675	0.984384	cg00436005	0.96359	4.05e-08
rs2076668	ACSS2	rs2038503	20	33675900	G	A	0.4498	0.4498	12.431	1.766e-35	Enhancer														ENSG00000101464	PIGU	389305		5	-0.146	1.86e-09	cg26238134	0.3223	2.48e-25	-0.1322	0.00675	0.974521	cg00436005	0.948075	6.28e-08
rs2076668	ACSS2	rs1987165	20	33756206	T	C	0.5479	0.4521	-12.267	1.364e-34															ENSG00000101464	PIGU	469611		5	0.1361	2.5e-08	cg26238134	-0.3032	7.87e-21	-0.1322	0.00675	0.983008	cg00436005	0.954684	3.9e-07
rs2076668	ACSS2	rs146006879	20	33062859	C	G	0.4802	0.4802	-12.235	2.017e-34															ENSG00000131069	ACSS2	447786		5	0.0917	6.4e-05	cg12847395	-0.6414	3.47e-52	-0.08891	0.001368	0.819401	cg00820065	0.81109	0.000144733
rs2076668	ACSS2	rs12625863	20	33675129	G	A	0.4476	0.4476	12.066	1.599e-33															ENSG00000101464	PIGU	388534		5	-0.1457	2.66e-09	cg26238134	0.323	3.67e-25	-0.1322	0.00675	0.974527	cg00436005	0.948085	9.42e-08
rs2076668	ACSS2	rs12624766	20	33625120	G	A	0.4523	0.4523	12.02	2.773e-33															ENSG00000131069	ACSS2	114475		5	-0.1051	1.79e-05	cg26238134	0.3222	4.46e-25	-0.1357	0.006861	0.981437	cg00436005	0.984909	5.35e-05
rs2076668	ACSS2	rs6088747	20	33754604	G	T	0.5463	0.4537	-11.978	4.632e-33		Yes									Yes				ENSG00000101464	PIGU	468009		5	0.1354	1.91e-08	cg26238134	-0.2914	1.59e-19	-0.1322	0.00675	0.981545	cg00436005	0.952025	3.63e-07
rs2076668	ACSS2	rs3761144	20	33544075	C	G	0.583	0.417	-11.527	9.682e-31	Promoter	Yes													ENSG00000131069	ACSS2	33430		5	0.0995	4.84e-05	cg26238134	-0.3144	2.2e-24	-0.1357	0.006861	0.973046	cg00436005	0.96535	0.000127089
rs2076668	ACSS2	rs2378262	20	33550774	A	G	0.588	0.412	-11.411	3.673e-30															ENSG00000131069	ACSS2	40129		5	0.1106	5.98e-06	cg26238134	-0.3258	3.87e-26	-0.1357	0.006861	0.956453	cg00436005	0.960454	2.58e-05
rs2076668	ACSS2	rs6060130	20	33549319	C	T	0.5856	0.4144	-11.389	4.764e-30															ENSG00000131069	ACSS2	38674		5	0.1216	7.76e-07	cg26238134	-0.3384	1.05e-27	-0.1357	0.006861	0.973439	cg00436005	0.965605	5.81e-06
rs2076668	ACSS2	rs6058146	20	33540529	A	G	0.584	0.416	-11.359	6.653e-30	Promoter	Yes													ENSG00000131069	ACSS2	29884		5	0.1064	1.52e-05	cg26238134	-0.3257	8.56e-26	-0.1357	0.006861	0.969415	cg00436005	0.960014	5.28e-05
rs2076668	ACSS2	rs2065003	20	33538521	A	G	0.584	0.416	-11.357	6.884e-30															ENSG00000131069	ACSS2	27876		5	0.1064	1.5e-05	cg26238134	-0.326	8.22e-26	-0.1357	0.006861	0.969416	cg00436005	0.960017	5.24e-05
rs2076668	ACSS2	rs3761143	20	33545745	C	T	0.5821	0.4179	-11.296	1.377e-29		Yes													ENSG00000131069	ACSS2	35100		5	0.109	8.95e-06	cg26238134	-0.3244	1.11e-25	-0.1357	0.006861	0.973045	cg00436005	0.96535	3.58e-05
rs2076668	ACSS2	rs6088664	20	33551100	G	A	0.5815	0.4185	-11.293	1.419e-29															ENSG00000131069	ACSS2	40455		5	0.1133	3.36e-06	cg26238134	-0.3259	4.21e-26	-0.1357	0.006861	0.956453	cg00436005	0.960454	1.72e-05
rs2076668	ACSS2	rs2236271	20	33523840	A	C	0.5959	0.4041	-11.281	1.629e-29															ENSG00000131069	ACSS2	13195		5	0.1175	2.36e-06	cg26238134	-0.3374	1.09e-26	-0.1357	0.006861	0.952385	cg00436005	0.943671	1.33e-05
rs2076668	ACSS2	rs2273683	20	33509523	C	T	0.6028	0.3972	-11.228	2.986e-29															ENSG00000131069	ACSS2	1122	Yes	5	0.1246	5.95e-07	cg26238134	-0.3562	5.9e-29	-0.1357	0.006861	0.889891	cg00436005	0.895037	5.07e-06
rs2076668	ACSS2	rs2064454	20	33496169	C	T	0.603	0.397	-11.187	4.705e-29	Enhancer	Yes									Yes				ENSG00000131069	ACSS2	14476	Yes	5	0.1241	6.92e-07	cg26238134	-0.3563	5.89e-29	-0.1357	0.006861	0.825325			5.71e-06			0.021601
rs2076668	ACSS2	rs4911164	20	33479488	G	C	0.6025	0.3975	-11.151	7.091e-29															ENSG00000131069	ACSS2	31157	Yes	5	0.1179	2.27e-06	cg26238134	-0.3323	3.3e-26	-0.1357	0.006861	0.803084			1.34e-05			0.018366
rs2076668	ACSS2	rs3787214	20	33500245	C	A	0.5828	0.4172	-11.129	9.109e-29															ENSG00000131069	ACSS2	10400	Yes	5	0.0971	4.15e-05	cg26238134	-0.3475	1.11e-31	-0.1357	0.006861	0.825324	cg26826207	0.819368	0.000119768
rs2076668	ACSS2	rs2378293	20	33499052	A	G	0.5829	0.4171	-11.127	9.297e-29															ENSG00000131069	ACSS2	11593	Yes	5	0.0972	4.1e-05	cg26238134	-0.3476	1.07e-31	-0.1357	0.006861	0.825324	cg26826207	0.819459	0.000118725
rs2076668	ACSS2	rs4911450	20	33512406	C	T	0.6024	0.3976	-11.118	1.027e-28															ENSG00000131069	ACSS2	1761	Yes	5	0.1144	4.33e-06	cg26238134	-0.3317	3.07e-26	-0.1357	0.006861	0.8911	cg00436005	0.906485	2.17e-05
rs2076668	ACSS2	rs1801310	20	33517014	A	G	0.6024	0.3976	-11.105	1.191e-28		Yes													ENSG00000131069	ACSS2	6369		5	0.1179	2.32e-06	cg26238134	-0.3319	2.92e-26	-0.1357	0.006861	0.924347	cg00436005	0.926104	1.38e-05
rs2076668	ACSS2	rs2378294	20	33500378	G	A	0.5826	0.4174	-11.104	1.199e-28															ENSG00000131069	ACSS2	10267	Yes	5	0.0976	3.91e-05	cg26238134	-0.3511	2.03e-32	-0.1357	0.006861	0.825324	cg26826207	0.81937	0.000114884
rs2076668	ACSS2	rs8116657	20	33476474	C	G	0.6026	0.3974	-11.098	1.289e-28	Enhancer														ENSG00000131069	ACSS2	34171	Yes	5	0.1182	2.1e-06	cg26238134	-0.3322	3.79e-26	-0.1357	0.006861	0.802189			1.29e-05			0.025509
rs2076668	ACSS2	rs8117491	20	33510120	T	C	0.6023	0.3977	-11.089	1.412e-28															ENSG00000131069	ACSS2	525	Yes	5	0.1162	3.5e-06	cg26238134	-0.3319	3.01e-26	-0.1357	0.006861	0.889891	cg00436005	0.895038	1.87e-05
rs2076668	ACSS2	rs6087651	20	33518353	C	T	0.5821	0.4179	-11.08	1.56e-28		Yes			Yes										ENSG00000131069	ACSS2	7708		5	0.1059	7.34e-06	cg26238134	-0.3461	1.86e-31	-0.1357	0.006861	0.924346	cg00436005	0.926106	3.23e-05
rs2076668	ACSS2	rs4911451	20	33512466	T	G	0.5822	0.4178	-11.072	1.718e-28															ENSG00000131069	ACSS2	1821	Yes	5	0.1067	6.77e-06	cg26238134	-0.3461	1.86e-31	-0.1357	0.006861	0.8911	cg00436005	0.906485	3.05e-05
rs2076668	ACSS2	rs6088653	20	33520321	T	C	0.5829	0.4171	-11.071	1.726e-28		Yes			Yes										ENSG00000131069	ACSS2	9676		5	0.0968	4.47e-05	cg26238134	-0.3474	1.12e-31	-0.1357	0.006861	0.936243	cg00436005	0.934538	0.000128368
rs2076668	ACSS2	rs3746450	20	33508588	G	T	0.5829	0.4171	-11.067	1.812e-28		Yes													ENSG00000131069	ACSS2	2057	Yes	5	0.0971	4.15e-05	cg26238134	-0.3474	1.11e-31	-0.1357	0.006861	0.888974	cg26826207	0.863228	0.000121034
rs2076668	ACSS2	rs4911449	20	33512236	T	G	0.5829	0.4171	-11.066	1.838e-28															ENSG00000131069	ACSS2	1591	Yes	5	0.0963	4.78e-05	cg26238134	-0.3474	1.11e-31	-0.1357	0.006861	0.8911	cg00436005	0.906485	0.00013524
rs2076668	ACSS2	rs6120763	20	33506400	C	G	0.5829	0.4171	-11.061	1.936e-28															ENSG00000131069	ACSS2	4245	Yes	5	0.1005	2.35e-05	cg26238134	-0.3475	1.11e-31	-0.1357	0.006861	0.87776	cg26826207	0.854046	7.82e-05
rs2076668	ACSS2	rs6088642	20	33483186	G	T	0.5829	0.4171	-11.054	2.089e-28															ENSG00000131069	ACSS2	27459	Yes	5	0.0971	4.14e-05	cg26238134	-0.3479	1.14e-31	-0.1357	0.006861	0.803367	cg26826207	0.806558	0.000121236
rs2076668	ACSS2	rs6088655	20	33527838	A	G	0.5817	0.4183	-11.052	2.139e-28	Enhancer														ENSG00000131069	ACSS2	17193		5	0.1043	1.15e-05	cg26238134	-0.3462	2.21e-31	-0.1357	0.006861	0.962693	cg00436005	0.949496	4.54e-05
rs2076668	ACSS2	rs6087654	20	33522142	T	C	0.5828	0.4172	-11.049	2.209e-28															ENSG00000131069	ACSS2	11497		5	0.0992	2.91e-05	cg26238134	-0.3474	1.12e-31	-0.1357	0.006861	0.936112	cg00436005	0.934446	9.24e-05
rs2076668	ACSS2	rs6088646	20	33505937	T	C	0.5829	0.4171	-11.046	2.293e-28															ENSG00000131069	ACSS2	4708	Yes	5	0.098	3.6e-05	cg26238134	-0.3475	1.11e-31	-0.1357	0.006861	0.870101	cg26826207	0.850583	0.000108766
rs2076668	ACSS2	rs6120754	20	33482189	T	A	0.5829	0.4171	-11.043	2.378e-28															ENSG00000131069	ACSS2	28456	Yes	5	0.0971	4.14e-05	cg26238134	-0.3479	1.14e-31	-0.1357	0.006861	0.80305	cg26826207	0.806353	0.000121465
rs2076668	ACSS2	rs725521	20	33516071	T	C	0.5822	0.4178	-11.037	2.524e-28		Yes													ENSG00000131069	ACSS2	5426		5	0.1051	9.21e-06	cg26238134	-0.3462	1.87e-31	-0.1357	0.006861	0.913025	cg00436005	0.919476	3.87e-05
rs2076668	ACSS2	rs7266550	20	33495510	C	T	0.5822	0.4178	-11.032	2.688e-28	Enhancer	Yes									Yes				ENSG00000131069	ACSS2	15135	Yes	5	0.1042	1.08e-05	cg26238134	-0.3462	1.86e-31	-0.1357	0.006861	0.825325			4.35e-05			0.02591
rs2076668	ACSS2	rs6119545	20	33522869	T	C	0.582	0.418	-11.015	3.249e-28	Enhancer														ENSG00000131069	ACSS2	12224		5	0.1056	7.98e-06	cg26238134	-0.3462	1.88e-31	-0.1357	0.006861	0.952386	cg00436005	0.94367	3.49e-05
rs2076668	ACSS2	rs1060615	20	33478381	A	G	0.583	0.417	-11.014	3.259e-28															ENSG00000131069	ACSS2	32264	Yes	5	0.0969	4.27e-05	cg26238134	-0.3499	1.03e-31	-0.1357	0.006861	0.802387	cg26826207	0.80514	0.000124925
rs2076668	ACSS2	rs6087652	20	33520802	C	A	0.582	0.418	-10.978	4.899e-28															ENSG00000131069	ACSS2	10157		5	0.1059	7.34e-06	cg26238134	-0.3461	1.86e-31	-0.1357	0.006861	0.936178	cg00436005	0.934494	3.31e-05
rs2076668	ACSS2	rs6087653	20	33522054	T	C	0.582	0.418	-10.976	4.979e-28															ENSG00000131069	ACSS2	11409		5	0.1028	1.4e-05	cg26238134	-0.3449	4.63e-31	-0.1357	0.006861	0.936112	cg00436005	0.934446	5.36e-05
rs2076668	ACSS2	rs4396783	20	33741052	T	A	0.5403	0.4597	-10.894	1.229e-27															ENSG00000131069	ACSS2	230407		5	0.1175	4.58e-05	cg26238134	-0.2891	4.87e-19	-0.1357	0.006861	0.985564	cg00436005	0.974309	0.000134749
rs2076668	ACSS2	rs4911452	20	33526983	T	C	0.582	0.418	-10.794	3.674e-27															ENSG00000131069	ACSS2	16338		5	0.0968	4.74e-05	cg26238134	-0.3474	1.21e-31	-0.1357	0.006861	0.962693	cg00436005	0.949496	0.00014076
rs2076668	ACSS2	rs6141493	20	33218649	A	G	0.3628	0.3628	9.277	1.746e-20															ENSG00000131069	ACSS2	291996		5	-0.1005	2.37e-05	cg26238134	0.4081	4.94e-42	-0.1357	0.006861	0.893161	cg24642439	0.801264	0.000119689
rs2076668	ACSS2	rs8122820	20	33196940	C	A	0.3651	0.3651	9.226	2.818e-20															ENSG00000131069	ACSS2	313705		5	-0.1062	2.87e-05	cg26238134	0.3993	4.4e-41	-0.1357	0.006861	0.893067	cg24642439	0.849002	0.000138829
rs2076668	ACSS2	rs4911434	20	33200337	A	T	0.3619	0.3619	9.147	5.881e-20															ENSG00000131069	ACSS2	310308		5	-0.1146	7.45e-06	cg26238134	0.4154	4.18e-43	-0.1357	0.006861	0.893072	cg24642439	0.84904	5.73e-05
rs2076668	ACSS2	rs57654090	20	33214176	G	C	0.362	0.362	9.058	1.329e-19															ENSG00000131069	ACSS2	296469		5	-0.1128	9.54e-06	cg26238134	0.404	3.2e-41	-0.1357	0.006861	0.898445	cg24642439	0.805835	6.96e-05
rs2076668	ACSS2	rs6142205	20	33208632	A	C	0.3606	0.3606	8.894	5.883e-19															ENSG00000131069	ACSS2	302013		5	-0.1139	8.09e-06	cg26238134	0.4084	9.4e-42	-0.1357	0.006861	0.886061	cg24642439	0.839376	6.64e-05
rs2076668	ACSS2	rs6141488	20	33192746	C	G	0.3518	0.3518	8.644	5.439e-18	Promoter	Yes													ENSG00000131069	ACSS2	317899		5	-0.1065	1.35e-05	cg26238134	0.4131	3.71e-41	-0.1357	0.006861	0.899469	cg24642439	0.867484	0.000101433
rs2076668	ACSS2	rs6142299	20	33704888	T	C	0.6177	0.3823	6.354	2.095e-10															ENSG00000101464	PIGU	418293		5	-0.1221	2.25e-07	cg26238134	0.2438	3.45e-13	-0.1322	0.00675	0.982612	cg05054831	0.861773	5.98e-05
rs2076668	ACSS2	rs6142298	20	33688417	C	G	0.6012	0.3988	6.329	2.469e-10															ENSG00000101464	PIGU	401822		5	-0.1308	9.51e-08	cg02587172	0.4306	8.38e-16	-0.1027	0.0002272	0.981373	cg16331867	0.965831	4.51e-05
rs2076668	ACSS2	rs6142297	20	33687584	C	G	0.6014	0.3986	6.327	2.498e-10															ENSG00000101464	PIGU	400989		5	-0.1324	7.33e-08	cg02587172	0.4308	8.15e-16	-0.1027	0.0002272	0.981375	cg16331867	0.96583	4.13e-05
rs2076668	ACSS2	rs6058291	20	34247769	G	A	0.1968	0.1968	-6.318	2.647e-10															ENSG00000061656	SPAG4	40262		5	-0.2388	1.28e-06	cg26038318	0.4829	3.46e-21	-0.1273	0.002599	0.854596			0.000121287	0.173062
rs2076668	ACSS2	rs2273805	20	33706575	T	A	0.6169	0.3831	6.279	3.409e-10															ENSG00000101464	PIGU	419980		5	-0.1169	8.48e-07	cg26238134	0.2349	2.97e-12	-0.1322	0.00675	0.982613	cg05054831	0.861772	0.00010678
rs2076668	ACSS2	rs2016438	20	33708023	C	G	0.6173	0.3827	6.257	3.916e-10															ENSG00000101464	PIGU	421428		5	-0.117	8.16e-07	cg26238134	0.2361	2.99e-12	-0.1322	0.00675	0.982615	cg05054831	0.861773	0.000107448
rs2076668	ACSS2	rs6579219	20	33711391	A	G	0.6173	0.3827	6.255	3.968e-10															ENSG00000101464	PIGU	424796		5	-0.117	8.17e-07	cg26238134	0.2355	3.3e-12	-0.1322	0.00675	0.982615	cg05054831	0.861771	0.000107708
rs2076668	ACSS2	rs6088726	20	33713055	A	G	0.6174	0.3826	6.253	4.027e-10															ENSG00000101464	PIGU	426460		5	-0.117	8.17e-07	cg26238134	0.2355	3.28e-12	-0.1322	0.00675	0.982702	cg05054831	0.86223	0.000107928
rs2076668	ACSS2	rs6088723	20	33709279	A	C	0.6173	0.3827	6.253	4.037e-10		Yes													ENSG00000101464	PIGU	422684		5	-0.117	8.16e-07	cg26238134	0.2359	3.1e-12	-0.1322	0.00675	0.982615	cg05054831	0.861773	0.000107887
rs2076668	ACSS2	rs2065109	20	33707135	T	C	0.6172	0.3828	6.251	4.081e-10															ENSG00000101464	PIGU	420540		5	-0.117	8.16e-07	cg26238134	0.2362	2.92e-12	-0.1322	0.00675	0.982613	cg05054831	0.861774	0.000108067
rs2076668	ACSS2	rs6120838	20	33711624	T	A	0.6173	0.3827	6.251	4.083e-10															ENSG00000101464	PIGU	425029		5	-0.117	8.17e-07	cg26238134	0.2355	3.32e-12	-0.1322	0.00675	0.982616	cg05054831	0.861772	0.000108134
rs2076668	ACSS2	rs6088721	20	33706011	A	C	0.6113	0.3887	6.248	4.148e-10															ENSG00000101464	PIGU	419416		5	-0.117	7.52e-07	cg26238134	0.2352	3.28e-12	-0.1322	0.00675	0.982612	cg05054831	0.861772	0.000105014
rs2076668	ACSS2	rs2065108	20	33706822	C	T	0.6169	0.3831	6.247	4.178e-10															ENSG00000101464	PIGU	420227		5	-0.118	6.03e-07	cg26238134	0.2349	3.01e-12	-0.1322	0.00675	0.982613	cg05054831	0.861773	9.66e-05
rs2076668	ACSS2	rs6088724	20	33712915	C	T	0.6173	0.3827	6.237	4.456e-10															ENSG00000101464	PIGU	426320		5	-0.1168	8.36e-07	cg26238134	0.2355	3.28e-12	-0.1322	0.00675	0.982702	cg05054831	0.86223	0.000110596
rs2076668	ACSS2	rs6088728	20	33713674	T	C	0.6174	0.3826	6.225	4.83e-10															ENSG00000101464	PIGU	427079		5	-0.1164	9.52e-07	cg26238134	0.2355	3.29e-12	-0.1322	0.00675	0.982702	cg05054831	0.862231	0.00011767
rs2076668	ACSS2	rs927442	20	33708871	A	G	0.6173	0.3827	6.211	5.281e-10															ENSG00000101464	PIGU	422276		5	-0.1173	7.52e-07	cg26238134	0.2359	3.07e-12	-0.1322	0.00675	0.982615	cg05054831	0.861773	0.00010895
rs2076668	ACSS2	rs4519606	20	34324648	T	C	0.2163	0.2163	-6.127	8.959e-10	Enhancer														ENSG00000126001	CEP250	226821		5	0.1427	6.66e-07	cg10526893	-0.4819	5.18e-18	-0.06946	0.005238	0.90545			0.000113266	0.0503802
rs2076668	ACSS2	rs6088716	20	33700499	C	T	0.601	0.399	5.99	2.1e-09															ENSG00000101464	PIGU	413904		5	-0.1282	1.46e-07	cg02587172	0.4148	1.21e-14	-0.1027	0.0002272	0.982612	cg16331867	0.971085	7.78e-05
rs2076668	ACSS2	rs6088715	20	33700468	G	A	0.6011	0.3989	5.985	2.159e-09															ENSG00000101464	PIGU	413873		5	-0.1282	1.46e-07	cg02587172	0.4151	1.18e-14	-0.1027	0.0002272	0.982612	cg16331867	0.971085	7.82e-05
rs2076668	ACSS2	rs6142302	20	33713251	A	G	0.6014	0.3986	5.957	2.563e-09															ENSG00000101464	PIGU	426656		5	-0.1261	2.87e-07	cg02587172	0.4162	9.18e-15	-0.1027	0.0002272	0.982702	cg16331867	0.971266	0.000101019
rs2076668	ACSS2	rs6121042	20	34366535	C	T	0.7832	0.2168	5.937	2.894e-09															ENSG00000126001	CEP250	268708		5	-0.142	7.47e-07	cg10526893	0.4885	4.86e-18	-0.06946	0.005238	0.923802			0.000143948	0.0530906
rs2076668	ACSS2	rs2378333	20	33708890	T	G	0.6014	0.3986	5.931	3.01e-09															ENSG00000101464	PIGU	422295		5	-0.1248	3.91e-07	cg02587172	0.4166	8.78e-15	-0.1027	0.0002272	0.982615	cg16331867	0.971089	0.00011562
rs2076668	ACSS2	rs1989395	20	33707989	C	T	0.6013	0.3987	5.929	3.044e-09															ENSG00000101464	PIGU	421394		5	-0.1228	5.91e-07	cg02587172	0.4166	8.71e-15	-0.1027	0.0002272	0.982615	cg16331867	0.971089	0.000133636
rs2076668	ACSS2	rs6142301	20	33712148	A	C	0.6014	0.3986	5.927	3.081e-09															ENSG00000101464	PIGU	425553		5	-0.123	5.81e-07	cg02587172	0.4163	9.13e-15	-0.1027	0.0002272	0.982616	cg16331867	0.971084	0.000133105
rs2076668	ACSS2	rs6088725	20	33713040	G	A	0.6015	0.3985	5.924	3.144e-09															ENSG00000101464	PIGU	426445		5	-0.1236	4.93e-07	cg02587172	0.4162	9.18e-15	-0.1027	0.0002272	0.982702	cg16331867	0.971266	0.000126121
rs2076668	ACSS2	rs2295887	20	33714187	G	A	0.6014	0.3986	5.918	3.25e-09															ENSG00000101464	PIGU	427592		5	-0.1248	3.57e-07	cg02587172	0.4164	8.26e-15	-0.1027	0.0002272	0.982703	cg16331867	0.971263	0.000113718
rs2076668	ACSS2	rs6141535	20	33715067	G	A	0.6015	0.3985	5.917	3.281e-09															ENSG00000101464	PIGU	428472		5	-0.1241	3.81e-07	cg02587172	0.416	9.97e-15	-0.1027	0.0002272	0.982703	cg16331867	0.971263	0.000116374
rs2076668	ACSS2	rs2065111	20	33708637	T	C	0.6014	0.3986	5.914	3.344e-09															ENSG00000101464	PIGU	422042		5	-0.1254	3.05e-07	cg02587172	0.4163	9.29e-15	-0.1027	0.0002272	0.982615	cg16331867	0.971089	0.000108336
rs2076668	ACSS2	rs6088727	20	33713639	G	A	0.6013	0.3987	5.876	4.198e-09															ENSG00000101464	PIGU	427044		5	-0.1236	4.93e-07	cg02587172	0.4172	7.37e-15	-0.1027	0.0002272	0.982702	cg16331867	0.971264	0.000133015
rs2076668	ACSS2	rs6087677	20	33714805	T	C	0.6015	0.3985	5.868	4.407e-09															ENSG00000101464	PIGU	428210		5	-0.124	4.49e-07	cg02587172	0.416	9.87e-15	-0.1027	0.0002272	0.982703	cg16331867	0.971263	0.000130064
rs2076668	ACSS2	rs6120750	20	33465289	A	C	0.3629	0.3629	-16.125	1.716e-58	Promoter	Yes													ENSG00000131069	ACSS2	45356	Yes	4	0.1164	3.31e-06	cg12847395	-0.5055	4.8e-26	-0.08891	0.001368		cg18133477	0.80712	7.88e-06
rs2076668	ACSS2	rs6087618	20	33288407	C	T	0.3764	0.3764	-15.723	1.058e-55															ENSG00000131069	ACSS2	222238		4	0.1184	1.59e-06	cg12847395	-0.5226	2.2e-29	-0.08891	0.001368	0.840137			4.42e-06
rs2076668	ACSS2	rs6087619	20	33288511	G	C	0.3765	0.3765	-15.686	1.891e-55															ENSG00000131069	ACSS2	222134		4	0.1197	1.29e-06	cg12847395	-0.5226	2.2e-29	-0.08891	0.001368	0.840137			3.72e-06
rs2076668	ACSS2	rs6058108	20	33288655	A	G	0.3816	0.3816	-15.602	7.065e-55															ENSG00000131069	ACSS2	221990		4	0.1239	7.66e-07	cg12847395	-0.5195	1.88e-29	-0.08891	0.001368	0.840137			2.44e-06
rs2076668	ACSS2	rs6119510	20	33287782	T	G	0.3836	0.3836	-15.593	8.088e-55		Yes													ENSG00000131069	ACSS2	222863		4	0.1185	1.77e-06	cg12847395	-0.5145	1.63e-28	-0.08891	0.001368	0.840137			4.91e-06
rs2076668	ACSS2	rs1884666	20	33285269	A	T	0.4397	0.4397	-15.253	1.572e-52															ENSG00000131069	ACSS2	225376		4	0.1289	4.69e-07	cg12847395	-0.563	5.45e-37	-0.08891	0.001368	0.862637			1.72e-06
rs2076668	ACSS2	rs6059992	20	33282275	T	C	0.4509	0.4509	-15.19	4.089e-52															ENSG00000131069	ACSS2	228370		4	0.1257	1.22e-07	cg12847395	-0.5594	9.57e-37	-0.08891	0.001368	0.866257			5.83e-07
rs2076668	ACSS2	rs73106933	20	33287425	T	C	0.4405	0.4405	-15.181	4.731e-52															ENSG00000131069	ACSS2	223220		4	0.1158	1.22e-06	cg12847395	-0.5598	1.38e-35	-0.08891	0.001368	0.840137			3.79e-06
rs2076668	ACSS2	rs13040777	20	33286908	T	A	0.44	0.44	-15.12	1.192e-51															ENSG00000131069	ACSS2	223737		4	0.1185	5.88e-07	cg12847395	-0.5578	1.73e-36	-0.08891	0.001368	0.840129			2.11e-06
rs2076668	ACSS2	rs1884667	20	33285505	G	A	0.4402	0.4402	-15.076	2.335e-51															ENSG00000131069	ACSS2	225140		4	0.1159	1.11e-06	cg12847395	-0.5631	5.33e-37	-0.08891	0.001368	0.862637			3.58e-06
rs2076668	ACSS2	rs1884668	20	33285514	A	G	0.4402	0.4402	-15.048	3.557e-51															ENSG00000131069	ACSS2	225131		4	0.1168	8.83e-07	cg12847395	-0.563	5.47e-37	-0.08891	0.001368	0.862637			2.97e-06
rs2076668	ACSS2	rs6088582	20	33286798	G	A	0.4348	0.4348	-14.854	6.581e-50															ENSG00000131069	ACSS2	223847		4	0.1175	9.34e-07	cg12847395	-0.5587	1.93e-36	-0.08891	0.001368	0.840129			3.2e-06
rs2076668	ACSS2	rs6058064	20	33086622	A	G	0.4838	0.4838	-13.086	3.935e-39															ENSG00000131069	ACSS2	424023		4	0.0927	5.19e-05	cg12847395	-0.6393	8.36e-52	-0.08891	0.001368	0.829019			0.000110579
rs2076668	ACSS2	rs13041646	20	33082881	T	A	0.478	0.478	-12.637	1.327e-36															ENSG00000131069	ACSS2	427764		4	0.1048	2.27e-05	cg12847395	-0.6401	1.2e-51	-0.08891	0.001368	0.824771			5.89e-05
rs2076668	ACSS2	rs6060112	20	33489276	A	T	0.6029	0.3971	-11.275	1.743e-29	Enhancer	Yes													ENSG00000131069	ACSS2	21369	Yes	4	0.1241	6.92e-07	cg26238134	-0.3568	5.97e-29	-0.1357	0.006861	0.824132			5.55e-06
rs2076668	ACSS2	rs6060107	20	33475601	T	C	0.603	0.397	-11.224	3.092e-29															ENSG00000131069	ACSS2	35044	Yes	4	0.1233	8.2e-07	cg26238134	-0.357	7.15e-29	-0.1357	0.006861	0.802856			6.36e-06
rs2076668	ACSS2	rs8117380	20	33485939	A	G	0.6025	0.3975	-11.171	5.676e-29															ENSG00000131069	ACSS2	24706	Yes	4	0.118	2.16e-06	cg26238134	-0.3324	2.99e-26	-0.1357	0.006861	0.804837			1.29e-05
rs2076668	ACSS2	rs6087644	20	33480917	G	C	0.6047	0.3953	-11.161	6.311e-29		Yes													ENSG00000131069	ACSS2	29728	Yes	4	0.1217	1.11e-06	cg26238134	-0.3305	9.64e-26	-0.1357	0.006861	0.803084			8.02e-06
rs2076668	ACSS2	rs3787215	20	33493877	A	G	0.6033	0.3967	-11.157	6.592e-29															ENSG00000131069	ACSS2	16768	Yes	4	0.1237	1.01e-06	cg26238134	-0.3738	7.02e-32	-0.1357	0.006861	0.824413			7.51e-06
rs2076668	ACSS2	rs56103637	20	33490921	A	G	0.5974	0.4026	-11.135	8.51e-29															ENSG00000131069	ACSS2	19724	Yes	4	0.118	2.16e-06	cg26238134	-0.3323	2.98e-26	-0.1357	0.006861	0.823955			1.3e-05
rs2076668	ACSS2	rs2378292	20	33485178	T	C	0.6026	0.3974	-11.109	1.132e-28															ENSG00000131069	ACSS2	25467	Yes	4	0.118	2.16e-06	cg26238134	-0.3324	2.99e-26	-0.1357	0.006861	0.804874			1.31e-05
rs2076668	ACSS2	rs6088647	20	33505997	T	C	0.6025	0.3975	-11.102	1.232e-28															ENSG00000131069	ACSS2	4648	Yes	4	0.118	2.16e-06	cg26238134	-0.3319	2.91e-26	-0.1357	0.006861	0.870101			1.32e-05
rs2076668	ACSS2	rs2223881	20	33506463	A	C	0.6025	0.3975	-11.1	1.256e-28															ENSG00000131069	ACSS2	4182	Yes	4	0.1206	1.25e-06	cg26238134	-0.3319	2.91e-26	-0.1357	0.006861	0.87776			8.91e-06
rs2076668	ACSS2	rs6058137	20	33475074	G	A	0.6026	0.3974	-11.093	1.361e-28															ENSG00000131069	ACSS2	35571	Yes	4	0.1182	2.1e-06	cg26238134	-0.3322	3.83e-26	-0.1357	0.006861	0.802856			1.29e-05
rs2076668	ACSS2	rs6120758	20	33492523	C	T	0.5822	0.4178	-11.086	1.461e-28	Enhancer	Yes													ENSG00000131069	ACSS2	18122	Yes	4	0.1059	7.34e-06	cg26238134	-0.3466	1.89e-31	-0.1357	0.006861	0.824284			3.23e-05
rs2076668	ACSS2	rs6120756	20	33486596	G	A	0.5822	0.4178	-11.073	1.7e-28															ENSG00000131069	ACSS2	24049	Yes	4	0.1051	8.83e-06	cg26238134	-0.3466	1.9e-31	-0.1357	0.006861	0.824132			3.72e-05
rs2076668	ACSS2	rs6119542	20	33484545	G	T	0.5822	0.4178	-11.06	1.971e-28															ENSG00000131069	ACSS2	26100	Yes	4	0.1047	9.17e-06	cg26238134	-0.3466	1.9e-31	-0.1357	0.006861	0.803363			3.84e-05
rs2076668	ACSS2	rs6119543	20	33484757	C	T	0.5822	0.4178	-11.055	2.075e-28															ENSG00000131069	ACSS2	25888	Yes	4	0.1042	1e-05	cg26238134	-0.3466	1.9e-31	-0.1357	0.006861	0.803363			4.1e-05
rs2076668	ACSS2	rs2076667	20	33506964	G	A	0.5821	0.4179	-11.042	2.389e-28															ENSG00000131069	ACSS2	3681	Yes	4	0.1072	5.9e-06	cg26238134	-0.3462	1.86e-31	-0.1357	0.006861	0.87776			2.78e-05
rs2076668	ACSS2	rs3818273	20	33509275	G	A	0.5822	0.4178	-11.042	2.399e-28		Yes													ENSG00000131069	ACSS2	1370	Yes	4	0.1031	1.33e-05	cg26238134	-0.3462	1.86e-31	-0.1357	0.006861	0.888974			5.1e-05
rs2076668	ACSS2	rs2207147	20	33488013	G	A	0.5822	0.4178	-11.029	2.756e-28															ENSG00000131069	ACSS2	22632	Yes	4	0.1054	8.38e-06	cg26238134	-0.3466	1.89e-31	-0.1357	0.006861	0.824132			3.61e-05
rs2076668	ACSS2	rs6087643	20	33474462	C	T	0.5822	0.4178	-10.997	3.957e-28															ENSG00000131069	ACSS2	36183	Yes	4	0.1062	7.49e-06	cg26238134	-0.3488	1.74e-31	-0.1357	0.006861	0.802856			3.35e-05
rs2076668	ACSS2	rs6120757	20	33488771	C	T	0.5931	0.4069	-10.962	5.795e-28															ENSG00000131069	ACSS2	21874	Yes	4	0.1098	2.84e-06	cg26238134	-0.3563	1.65e-33	-0.1357	0.006861	0.824132			1.67e-05
rs2076668	ACSS2	rs6058139	20	33486869	T	C	0.5977	0.4023	-10.944	7.098e-28															ENSG00000131069	ACSS2	23776	Yes	4	0.1237	9.68e-07	cg26238134	-0.3743	7.07e-32	-0.1357	0.006861	0.824132			7.8e-06
rs2076668	ACSS2	rs8123210	20	33486047	G	C	0.5954	0.4046	-10.929	8.378e-28															ENSG00000131069	ACSS2	24598	Yes	4	0.1182	2.1e-06	cg26238134	-0.3324	2.99e-26	-0.1357	0.006861	0.804837			1.35e-05
rs2076668	ACSS2	rs6087646	20	33486048	G	A	0.5741	0.4259	-10.902	1.13e-27															ENSG00000131069	ACSS2	24597	Yes	4	0.1054	8.47e-06	cg26238134	-0.3466	1.9e-31	-0.1357	0.006861	0.804837			3.75e-05
rs2076668	ACSS2	rs6088575	20	33273403	A	G	0.3874	0.3874	10.294	7.526e-25															ENSG00000131069	ACSS2	237242		4	-0.1266	4.58e-07	cg26238134	0.4346	6.28e-43	-0.1357	0.006861	0.872539			5.93e-06
rs2076668	ACSS2	rs6142222	20	33281736	C	T	0.3834	0.3834	10.143	3.55e-24		Yes			Yes										ENSG00000131069	ACSS2	228909		4	-0.1251	1.59e-07	cg26238134	0.4271	2.4e-47	-0.1357	0.006861	0.866257			3.21e-06
rs2076668	ACSS2	rs4911437	20	33266149	G	T	0.377	0.377	10.128	4.16e-24															ENSG00000131069	ACSS2	244496		4	-0.123	8.93e-07	cg26238134	0.435	1.63e-43	-0.1357	0.006861	0.826351			9.82e-06
rs2076668	ACSS2	rs6141504	20	33281651	A	G	0.3902	0.3902	10.09	6.131e-24		Yes			Yes										ENSG00000131069	ACSS2	228994		4	-0.1168	7.16e-07	cg26238134	0.4107	3.73e-45	-0.1357	0.006861	0.866257			8.63e-06
rs2076668	ACSS2	rs6088578	20	33281604	C	T	0.3902	0.3902	10.087	6.291e-24		Yes			Yes										ENSG00000131069	ACSS2	229041		4	-0.1171	6.67e-07	cg26238134	0.4107	3.76e-45	-0.1357	0.006861	0.866257			8.24e-06
rs2076668	ACSS2	rs2180485	20	33278442	T	C	0.3897	0.3897	10.031	1.117e-23															ENSG00000131069	ACSS2	232203		4	-0.1109	3.58e-06	cg26238134	0.4172	4.16e-46	-0.1357	0.006861	0.867484			2.59e-05
rs2076668	ACSS2	rs6088570	20	33268295	T	C	0.3906	0.3906	10.014	1.321e-23		Yes											Yes		ENSG00000131069	ACSS2	242350		4	-0.106	7.28e-06	cg26238134	0.4299	4.15e-50	-0.1357	0.006861	0.879076			4.25e-05
rs2076668	ACSS2	rs2378250	20	33275529	A	G	0.3935	0.3935	9.98	1.868e-23															ENSG00000131069	ACSS2	235116		4	-0.107	6.1e-06	cg26238134	0.4103	4.76e-46	-0.1357	0.006861	0.863963			3.79e-05
rs2076668	ACSS2	rs6058106	20	33278255	T	C	0.3894	0.3894	9.972	2.026e-23															ENSG00000131069	ACSS2	232390		4	-0.1101	4.47e-06	cg26238134	0.4201	4.27e-47	-0.1357	0.006861	0.867475			3.07e-05
rs2076668	ACSS2	rs13042351	20	33238573	G	A	0.3941	0.3941	9.965	2.173e-23															ENSG00000131069	ACSS2	272072		4	-0.1038	1.19e-05	cg26238134	0.428	2.08e-50	-0.1357	0.006861	0.842037			6.1e-05
rs2076668	ACSS2	rs4911158	20	33239512	T	C	0.3904	0.3904	9.96	2.276e-23	Promoter	Yes				Yes	Yes								ENSG00000131069	ACSS2	271133		4	-0.1042	9.99e-06	cg26238134	0.4262	2.43e-50	-0.1357	0.006861	0.84207			5.39e-05
rs2076668	ACSS2	rs6142212	20	33226971	C	T	0.3864	0.3864	9.958	2.336e-23															ENSG00000131069	ACSS2	283674		4	-0.1101	3.57e-06	cg26238134	0.4318	3.69e-50	-0.1357	0.006861	0.847296			2.64e-05
rs2076668	ACSS2	rs6142219	20	33256345	G	A	0.3865	0.3865	9.927	3.171e-23															ENSG00000131069	ACSS2	254300		4	-0.11	3.59e-06	cg26238134	0.4327	1.85e-50	-0.1357	0.006861	0.837496			2.68e-05
rs2076668	ACSS2	rs6142216	20	33256036	G	A	0.3878	0.3878	9.922	3.336e-23		Yes													ENSG00000131069	ACSS2	254609		4	-0.1062	7.84e-06	cg26238134	0.4203	6.96e-48	-0.1357	0.006861	0.837496			4.6e-05
rs2076668	ACSS2	rs6060012	20	33305220	C	T	0.4532	0.4532	9.922	3.354e-23		Yes													ENSG00000131069	ACSS2	205425		4	-0.1014	9.55e-06	cg26238134	0.3564	1.67e-34	-0.1357	0.006861	0.804679			5.28e-05
rs2076668	ACSS2	rs6142213	20	33235384	T	A	0.3896	0.3896	9.918	3.475e-23															ENSG00000131069	ACSS2	275261		4	-0.1163	5.09e-06	cg26238134	0.428	2.08e-50	-0.1357	0.006861	0.843452			3.41e-05
rs2076668	ACSS2	rs11167241	20	33250835	C	T	0.3862	0.3862	9.899	4.217e-23															ENSG00000131069	ACSS2	259810		4	-0.11	3.59e-06	cg26238134	0.4324	2.1e-50	-0.1357	0.006861	0.837878			2.71e-05
rs2076668	ACSS2	rs2889855	20	33276853	T	C	0.3983	0.3983	9.897	4.277e-23	Promoter														ENSG00000131069	ACSS2	233792		4	-0.108	5.23e-06	cg26238134	0.4098	1.3e-45	-0.1357	0.006861	0.867742			3.5e-05
rs2076668	ACSS2	rs6088561	20	33228871	T	C	0.3869	0.3869	9.878	5.178e-23															ENSG00000131069	ACSS2	281774		4	-0.1101	3.57e-06	cg26238134	0.4363	1.88e-51	-0.1357	0.006861	0.847296			2.72e-05
rs2076668	ACSS2	rs6088560	20	33228549	T	C	0.3868	0.3868	9.875	5.369e-23															ENSG00000131069	ACSS2	282096		4	-0.1107	3.16e-06	cg26238134	0.4363	1.88e-51	-0.1357	0.006861	0.847296			2.5e-05
rs2076668	ACSS2	rs7274854	20	33228672	C	A	0.3896	0.3896	9.874	5.395e-23															ENSG00000131069	ACSS2	281973		4	-0.1034	1.25e-05	cg26238134	0.4263	4.91e-50	-0.1357	0.006861	0.847296			6.47e-05
rs2076668	ACSS2	rs7269596	20	33229063	T	C	0.3865	0.3865	9.868	5.705e-23															ENSG00000131069	ACSS2	281582		4	-0.1101	3.57e-06	cg26238134	0.4319	3.64e-50	-0.1357	0.006861	0.847296			2.73e-05
rs2076668	ACSS2	rs6087612	20	33230822	T	G	0.3869	0.3869	9.866	5.825e-23															ENSG00000131069	ACSS2	279823		4	-0.1101	3.57e-06	cg26238134	0.4363	1.88e-51	-0.1357	0.006861	0.847297			2.73e-05
rs2076668	ACSS2	rs6088564	20	33249444	A	G	0.3866	0.3866	9.862	6.083e-23															ENSG00000131069	ACSS2	261201		4	-0.11	3.59e-06	cg26238134	0.4323	2.14e-50	-0.1357	0.006861	0.837867			2.74e-05
rs2076668	ACSS2	rs6141503	20	33274469	G	A	0.3926	0.3926	9.857	6.366e-23															ENSG00000131069	ACSS2	236176		4	-0.1074	6.29e-06	cg26238134	0.4073	6.8e-46	-0.1357	0.006861	0.863955			4.03e-05
rs2076668	ACSS2	rs6088552	20	33226491	A	G	0.3867	0.3867	9.85	6.821e-23															ENSG00000131069	ACSS2	284154		4	-0.1101	3.57e-06	cg26238134	0.4299	1.24e-49	-0.1357	0.006861	0.847291			2.74e-05
rs2076668	ACSS2	rs6088565	20	33254986	A	C	0.3776	0.3776	9.833	8.124e-23															ENSG00000131069	ACSS2	255659		4	-0.1233	1.02e-06	cg26238134	0.4341	1.95e-43	-0.1357	0.006861	0.837973			1.21e-05
rs2076668	ACSS2	rs6142210	20	33223012	C	T	0.3867	0.3867	9.816	9.588e-23															ENSG00000131069	ACSS2	287633		4	-0.1081	5.21e-06	cg26238134	0.4309	7.82e-50	-0.1357	0.006861	0.847747			3.58e-05
rs2076668	ACSS2	rs6088554	20	33227061	T	C	0.3789	0.3789	9.66	4.446e-22															ENSG00000131069	ACSS2	283584		4	-0.1061	6.63e-06	cg26238134	0.4379	9.23e-53	-0.1357	0.006861	0.847296			4.45e-05
rs2076668	ACSS2	rs7354735	20	33241842	T	C	0.3862	0.3862	9.654	4.716e-22		Yes				Yes	Yes	Yes	Yes						ENSG00000131069	ACSS2	268803		4	-0.1297	1.82e-06	cg26238134	0.4368	9.86e-52	-0.1357	0.006861	0.841496			1.89e-05
rs2076668	ACSS2	rs6142208	20	33220263	C	T	0.3527	0.3527	9.322	1.138e-20															ENSG00000131069	ACSS2	290382		4	-0.1117	9.71e-06	cg26238134	0.4079	2.51e-35	-0.1357	0.006861	0.847855			6.43e-05
rs2076668	ACSS2	rs6142209	20	33220984	T	C	0.3528	0.3528	9.301	1.396e-20		Yes				Yes									ENSG00000131069	ACSS2	289661		4	-0.1117	9.71e-06	cg26238134	0.4079	2.46e-35	-0.1357	0.006861	0.847855			6.47e-05
rs2076668	ACSS2	rs3928101	20	33246028	A	C	0.3838	0.3838	9.238	2.518e-20															ENSG00000131069	ACSS2	264617		4	-0.1136	5.57e-06	cg26238134	0.4323	2.12e-50	-0.1357	0.006861	0.836754			4.58e-05
rs2076668	ACSS2	rs6579178	20	33203552	C	A	0.3645	0.3645	9.23	2.714e-20		Yes				Yes	Yes	Yes							ENSG00000131069	ACSS2	307093		4	-0.0947	6.58e-05	cg26238134	0.4043	1.7e-41	-0.1357	0.006861	0.893094	cg24642439	0.849049
rs2076668	ACSS2	rs6087598	20	33140934	G	A	0.3591	0.3591	9.211	3.245e-20															ENSG00000131069	ACSS2	369711		4	-0.0958	6.14e-05	cg26238134	0.3936	5.54e-38	-0.1357	0.006861	0.932394	cg17843510	0.935394
rs2076668	ACSS2	rs6141486	20	33178132	G	A	0.3614	0.3614	9.209	3.279e-20															ENSG00000131069	ACSS2	332513		4	-0.0973	4.24e-05	cg26238134	0.4029	1.74e-40	-0.1357	0.006861	0.825425	cg17843510	0.924161
rs2076668	ACSS2	rs6088543	20	33206191	C	T	0.3653	0.3653	9.168	4.812e-20															ENSG00000131069	ACSS2	304454		4	-0.0944	6.79e-05	cg26238134	0.4	5.83e-41	-0.1357	0.006861	0.89305	cg24642439	0.848983
rs2076668	ACSS2	rs6088547	20	33212947	G	A	0.3574	0.3574	9.16	5.177e-20															ENSG00000131069	ACSS2	297698		4	-0.0985	3.29e-05	cg26238134	0.4081	5.91e-42	-0.1357	0.006861	0.878773	cg24642439	0.833782
rs2076668	ACSS2	rs6088553	20	33227056	C	T	0.3839	0.3839	9.156	5.384e-20															ENSG00000131069	ACSS2	283589		4	-0.1035	1.26e-05	cg26238134	0.4279	3.58e-50	-0.1357	0.006861	0.847296			8.08e-05
rs2076668	ACSS2	rs62213590	20	33220196	G	A	0.3665	0.3665	9.138	6.375e-20															ENSG00000131069	ACSS2	290449		4	-0.1034	1.47e-05	cg26238134	0.408	3.36e-42	-0.1357	0.006861	0.847855			9.03e-05
rs2076668	ACSS2	rs1040747	20	33145832	C	G	0.3605	0.3605	9.125	7.202e-20	Promoter	Yes													ENSG00000131069	ACSS2	364813		4	-0.0969	5.22e-05	cg26238134	0.4007	1.32e-39	-0.1357	0.006861	0.927204	cg17843510	0.931697
rs2076668	ACSS2	rs721613	20	33193428	A	G	0.3629	0.3629	9.122	7.373e-20	Promoter	Yes													ENSG00000131069	ACSS2	317217		4	-0.0985	3.29e-05	cg26238134	0.4109	1.52e-42	-0.1357	0.006861	0.895722	cg24642439	0.851645
rs2076668	ACSS2	rs6088537	20	33195608	G	T	0.3618	0.3618	9.112	8.124e-20															ENSG00000131069	ACSS2	315037		4	-0.0987	3.16e-05	cg26238134	0.406	3.55e-41	-0.1357	0.006861	0.893054	cg24642439	0.849001
rs2076668	ACSS2	rs6088525	20	33141272	T	C	0.3597	0.3597	9.111	8.142e-20		Yes			Yes										ENSG00000131069	ACSS2	369373		4	-0.096	6.05e-05	cg26238134	0.3989	3.79e-39	-0.1357	0.006861	0.932394	cg17843510	0.935394
rs2076668	ACSS2	rs6142202	20	33194798	C	T	0.362	0.362	9.107	8.492e-20															ENSG00000131069	ACSS2	315847		4	-0.0989	3.12e-05	cg26238134	0.4061	3.51e-41	-0.1357	0.006861	0.894744	cg24642439	0.850671
rs2076668	ACSS2	rs6142201	20	33191752	A	T	0.3618	0.3618	9.086	1.028e-19	Enhancer														ENSG00000131069	ACSS2	318893		4	-0.0985	3.31e-05	cg26238134	0.406	3.57e-41	-0.1357	0.006861	0.903972	cg24642439	0.894386
rs2076668	ACSS2	rs55793516	20	33190165	C	T	0.3621	0.3621	9.075	1.134e-19															ENSG00000131069	ACSS2	320480		4	-0.0982	3.62e-05	cg26238134	0.4104	6.2e-42	-0.1357	0.006861	0.903962	cg24642439	0.894383
rs2076668	ACSS2	rs4911433	20	33190379	C	T	0.3617	0.3617	9.075	1.134e-19															ENSG00000131069	ACSS2	320266		4	-0.0974	4.19e-05	cg26238134	0.4057	6.75e-41	-0.1357	0.006861	0.903967	cg24642439	0.894383
rs2076668	ACSS2	rs7264012	20	33191027	T	C	0.3626	0.3626	9.044	1.508e-19															ENSG00000131069	ACSS2	319618		4	-0.0974	4.05e-05	cg26238134	0.4063	1e-41	-0.1357	0.006861	0.903972	cg24642439	0.894386
rs2076668	ACSS2	rs6088524	20	33139384	T	C	0.36	0.36	9.013	2.011e-19															ENSG00000131069	ACSS2	371261		4	-0.0961	5.78e-05	cg26238134	0.3923	9.61e-38	-0.1357	0.006861	0.933491	cg17843510	0.936266
rs2076668	ACSS2	rs6088532	20	33178782	A	G	0.3617	0.3617	8.49	2.061e-17															ENSG00000131069	ACSS2	331863		4	-0.0978	3.83e-05	cg26238134	0.4007	6.7e-40	-0.1357	0.006861	0.821989	cg17843510	0.92269
rs2076668	ACSS2	rs6088577	20	33281562	A	G	0.3904	0.3904	7.39	1.473e-13		Yes			Yes										ENSG00000131069	ACSS2	229083		4	-0.1267	1.12e-07	cg26238134	0.4327	1.45e-48	-0.1357	0.006861	0.866257			1.63e-05
rs2076668	ACSS2	rs2378254	20	33283649	G	A	0.3834	0.3834	7.32	2.472e-13															ENSG00000131069	ACSS2	226996		4	-0.1237	1.99e-07	cg26238134	0.4251	1.29e-46	-0.1357	0.006861	0.865875			2.24e-05
rs2076668	ACSS2	rs6059987	20	33277731	G	A	0.3911	0.3911	7.249	4.206e-13	Promoter	Yes									Yes				ENSG00000131069	ACSS2	232914		4	-0.1219	3.43e-07	cg26238134	0.4332	1.2e-49	-0.1357	0.006861	0.867454			3.04e-05
rs2076668	ACSS2	rs6088568	20	33265971	A	C	0.3934	0.3934	7.212	5.51e-13															ENSG00000131069	ACSS2	244674		4	-0.1115	2.67e-06	cg26238134	0.4308	6.68e-50	-0.1357	0.006861	0.826351			8.34e-05
rs2076668	ACSS2	rs1321306	20	33266379	T	A	0.3934	0.3934	7.205	5.806e-13															ENSG00000131069	ACSS2	244266		4	-0.1115	2.64e-06	cg26238134	0.4309	6.69e-50	-0.1357	0.006861	0.826351			8.33e-05
rs2076668	ACSS2	rs6088569	20	33268199	G	A	0.393	0.393	7.176	7.18e-13		Yes											Yes		ENSG00000131069	ACSS2	242446		4	-0.113	2.2e-06	cg26238134	0.4339	4.34e-50	-0.1357	0.006861	0.879076			7.76e-05
rs2076668	ACSS2	rs2378251	20	33276750	G	A	0.3922	0.3922	7.171	7.47e-13															ENSG00000131069	ACSS2	233895		4	-0.1214	3.01e-07	cg26238134	0.4406	5.01e-52	-0.1357	0.006861	0.867742			3.07e-05
rs2076668	ACSS2	rs4431018	20	33289147	A	G	0.4066	0.4066	7.112	1.144e-12															ENSG00000131069	ACSS2	221498		4	-0.1244	1.91e-07	cg26238134	0.4214	1.21e-44	-0.1357	0.006861	0.840145			2.65e-05
rs2076668	ACSS2	rs11904852	20	33216764	G	A	0.3716	0.3716	6.651	2.906e-11															ENSG00000131069	ACSS2	293881		4	-0.0986	3.26e-05	cg26238134	0.399	4.24e-40	-0.1357	0.006861	0.898008	cg24642439	0.80549
rs2076668	ACSS2	rs1001425	20	33153150	G	C	0.3835	0.3835	6.58	4.715e-11		Yes													ENSG00000131069	ACSS2	357495		4	-0.1042	1.22e-05	cg26238134	0.3924	3.42e-36	-0.1357	0.006861	0.91931	cg17843510	0.925618
rs2076668	ACSS2	rs17093156	20	34438583	T	C	0.1884	0.1884	-6.525	6.814e-11															ENSG00000126001	CEP250	340756		4	0.1265	1.2e-05	cg10526893	-0.4676	3.36e-16	-0.06946	0.005238	0.968729	cg08339898	0.831944
rs2076668	ACSS2	rs2425132	20	34338390	A	G	0.1458	0.1458	-6.388	1.679e-10															ENSG00000126001	CEP250	240563		4	0.1514	4.7e-06	cg10526893	-0.4446	5.42e-12	-0.06946	0.005238	0.918804	cg26851745	0.817453
rs2076668	ACSS2	rs7268195	20	34339854	G	A	0.1458	0.1458	-6.378	1.792e-10															ENSG00000126001	CEP250	242027		4	0.1512	4.82e-06	cg10526893	-0.4446	5.43e-12	-0.06946	0.005238	0.916643	cg26851745	0.813851
rs2076668	ACSS2	rs77831232	20	34336427	A	G	0.1458	0.1458	-6.373	1.849e-10															ENSG00000126001	CEP250	238600		4	0.1503	5.45e-06	cg10526893	-0.4446	5.41e-12	-0.06946	0.005238	0.919067	cg26851745	0.817807
rs2076668	ACSS2	rs2225950	20	34333015	C	G	0.1457	0.1457	-6.373	1.854e-10															ENSG00000126001	CEP250	235188		4	0.1512	4.81e-06	cg10526893	-0.4446	5.4e-12	-0.06946	0.005238	0.918453	cg26851745	0.816981
rs2076668	ACSS2	rs2425130	20	34335059	A	G	0.1457	0.1457	-6.368	1.919e-10		Yes													ENSG00000126001	CEP250	237232		4	0.1512	4.82e-06	cg10526893	-0.4446	5.41e-12	-0.06946	0.005238	0.919058	cg26851745	0.817794
rs2076668	ACSS2	rs2425131	20	34337074	T	C	0.1458	0.1458	-6.365	1.949e-10															ENSG00000126001	CEP250	239247		4	0.1512	4.82e-06	cg10526893	-0.4446	5.41e-12	-0.06946	0.005238	0.919067	cg26851745	0.817807
rs2076668	ACSS2	rs2425136	20	34344782	G	A	0.1452	0.1452	-6.349	2.164e-10															ENSG00000126001	CEP250	246955		4	0.1515	5.04e-06	cg10526893	-0.444	6.17e-12	-0.06946	0.005238	0.916859	cg26851745	0.814261
rs2076668	ACSS2	rs1970577	20	34336737	A	G	0.1457	0.1457	-6.347	2.196e-10															ENSG00000126001	CEP250	238910		4	0.1512	4.82e-06	cg10526893	-0.4446	5.41e-12	-0.06946	0.005238	0.919067	cg26851745	0.817807
rs2076668	ACSS2	rs3827029	20	34332784	C	A	0.8543	0.1457	6.335	2.377e-10	Promoter														ENSG00000126001	CEP250	234957		4	-0.1473	8.65e-06	cg10526893	0.4446	5.4e-12	-0.06946	0.005238	0.918457	cg26851745	0.816984
rs2076668	ACSS2	rs111462490	20	34343511	T	C	0.1452	0.1452	-6.323	2.57e-10															ENSG00000126001	CEP250	245684		4	0.1515	5.02e-06	cg10526893	-0.4442	5.97e-12	-0.06946	0.005238	0.917084	cg26851745	0.814589
rs2076668	ACSS2	rs6141564	20	34375497	G	A	0.8416	0.1584	6.296	3.06e-10															ENSG00000126001	CEP250	277670		4	-0.1521	2.19e-06	cg10526893	0.4183	6e-11	-0.06946	0.005238	0.929019	cg26851745	0.83698
rs2076668	ACSS2	rs2425102	20	34312303	G	A	0.1465	0.1465	-6.235	4.52e-10															ENSG00000126001	CEP250	214476		4	0.1506	4.8e-06	cg10526893	-0.441	7.44e-12	-0.06946	0.005238	0.887865	cg26851745	0.822875
rs2076668	ACSS2	rs2425100	20	34310115	A	G	0.1453	0.1453	-6.217	5.057e-10															ENSG00000126001	CEP250	212288		4	0.1536	3.61e-06	cg10526893	-0.445	4.6e-12	-0.06946	0.005238	0.886674	cg26851745	0.822229
rs2076668	ACSS2	rs2425164	20	34434916	G	A	0.1894	0.1894	-6.215	5.133e-10															ENSG00000126001	CEP250	337089		4	0.1275	9.41e-06	cg10526893	-0.4729	1.53e-16	-0.06946	0.005238	0.961266	cg08339898	0.815872
rs2076668	ACSS2	rs35547638	20	34306524	A	G	0.1452	0.1452	-6.213	5.191e-10															ENSG00000126001	CEP250	208697		4	0.1537	3.48e-06	cg10526893	-0.445	4.61e-12	-0.06946	0.005238	0.886677	cg26851745	0.822246
rs2076668	ACSS2	rs56941405	20	34313426	C	T	0.1453	0.1453	-6.213	5.204e-10															ENSG00000126001	CEP250	215599		4	0.1536	3.61e-06	cg10526893	-0.445	4.59e-12	-0.06946	0.005238	0.888753	cg26851745	0.824298
rs2076668	ACSS2	rs2425103	20	34312329	G	A	0.1453	0.1453	-6.208	5.378e-10															ENSG00000126001	CEP250	214502		4	0.1536	3.61e-06	cg10526893	-0.445	4.59e-12	-0.06946	0.005238	0.887868	cg26851745	0.822872
rs2076668	ACSS2	rs2050729	20	34294409	A	G	0.8549	0.1451	6.204	5.516e-10															ENSG00000126001	CEP250	196582		4	-0.1533	3.72e-06	cg10526893	0.4448	4.66e-12	-0.06946	0.005238	0.887563	cg26851745	0.82322
rs2076668	ACSS2	rs2425081	20	34299733	C	A	0.1451	0.1451	-6.2	5.65e-10															ENSG00000126001	CEP250	201906		4	0.1537	3.48e-06	cg10526893	-0.4449	4.63e-12	-0.06946	0.005238	0.887155	cg26851745	0.822692
rs2076668	ACSS2	rs2425092	20	34306815	T	C	0.1452	0.1452	-6.2	5.652e-10															ENSG00000126001	CEP250	208988		4	0.1537	3.48e-06	cg10526893	-0.445	4.61e-12	-0.06946	0.005238	0.886677	cg26851745	0.822246
rs2076668	ACSS2	rs59064961	20	34307950	T	C	0.1452	0.1452	-6.2	5.657e-10															ENSG00000126001	CEP250	210123		4	0.1536	3.61e-06	cg10526893	-0.445	4.6e-12	-0.06946	0.005238	0.886674	cg26851745	0.822246
rs2076668	ACSS2	rs2425093	20	34306875	C	T	0.1452	0.1452	-6.196	5.806e-10															ENSG00000126001	CEP250	209048		4	0.1537	3.48e-06	cg10526893	-0.445	4.61e-12	-0.06946	0.005238	0.886677	cg26851745	0.822246
rs2076668	ACSS2	rs2425094	20	34306974	G	A	0.1453	0.1453	-6.187	6.15e-10															ENSG00000126001	CEP250	209147		4	0.1537	3.48e-06	cg10526893	-0.445	4.61e-12	-0.06946	0.005238	0.886677	cg26851745	0.822246
rs2076668	ACSS2	rs7264869	20	34346502	A	G	0.1463	0.1463	-6.186	6.165e-10															ENSG00000126001	CEP250	248675		4	0.152	4.35e-06	cg10526893	-0.451	2.7e-12	-0.06946	0.005238	0.9168	cg26851745	0.814261
rs2076668	ACSS2	rs2425175	20	34445563	G	A	0.1891	0.1891	-6.185	6.196e-10															ENSG00000126001	CEP250	347736		4	0.1274	1.05e-05	cg10526893	-0.4674	3.42e-16	-0.06946	0.005238	0.972834	cg08339898	0.841913
rs2076668	ACSS2	rs6060580	20	34310512	T	C	0.1452	0.1452	-6.185	6.226e-10															ENSG00000126001	CEP250	212685		4	0.1539	3.48e-06	cg10526893	-0.4457	4.27e-12	-0.06946	0.005238	0.886674	cg26851745	0.822229
rs2076668	ACSS2	rs2425079	20	34298191	T	C	0.1451	0.1451	-6.182	6.311e-10															ENSG00000126001	CEP250	200364		4	0.1537	3.48e-06	cg10526893	-0.4449	4.63e-12	-0.06946	0.005238	0.887159	cg26851745	0.822758
rs2076668	ACSS2	rs28826336	20	34347802	T	C	0.1469	0.1469	-6.156	7.442e-10															ENSG00000126001	CEP250	249975		4	0.1485	7.26e-06	cg10526893	-0.4448	6.37e-12	-0.06946	0.005238	0.918381	cg26851745	0.816875
rs2076668	ACSS2	rs2425178	20	34446395	A	G	0.1891	0.1891	-6.154	7.541e-10															ENSG00000126001	CEP250	348568		4	0.1274	1.05e-05	cg10526893	-0.4674	3.43e-16	-0.06946	0.005238	0.974147	cg08339898	0.84547
rs2076668	ACSS2	rs2425176	20	34445741	T	C	0.1891	0.1891	-6.153	7.581e-10															ENSG00000126001	CEP250	347914		4	0.1274	1.05e-05	cg10526893	-0.4674	3.42e-16	-0.06946	0.005238	0.974383	cg08339898	0.845756
rs2076668	ACSS2	rs2425180	20	34447160	G	A	0.1892	0.1892	-6.13	8.811e-10															ENSG00000126001	CEP250	349333		4	0.1272	1.08e-05	cg10526893	-0.4674	3.44e-16	-0.06946	0.005238	0.974306	cg08339898	0.845998
rs2076668	ACSS2	rs2425089	20	34304036	G	A	0.1444	0.1444	-6.125	9.059e-10															ENSG00000126001	CEP250	206209		4	0.1535	3.91e-06	cg10526893	-0.445	4.61e-12	-0.06946	0.005238	0.887127	cg26851745	0.822652
rs2076668	ACSS2	rs2425088	20	34303902	C	A	0.1444	0.1444	-6.125	9.079e-10															ENSG00000126001	CEP250	206075		4	0.1535	3.91e-06	cg10526893	-0.445	4.61e-12	-0.06946	0.005238	0.887127	cg26851745	0.822652
rs2076668	ACSS2	rs2425172	20	34443893	A	G	0.1884	0.1884	-6.124	9.147e-10															ENSG00000126001	CEP250	346066		4	0.1264	1.28e-05	cg10526893	-0.4582	1.82e-15	-0.06946	0.005238	0.970741	cg08339898	0.835849
rs2076668	ACSS2	rs2425171	20	34443173	G	C	0.1894	0.1894	-6.113	9.78e-10		Yes						Yes							ENSG00000126001	CEP250	345346		4	0.1274	1.05e-05	cg10526893	-0.4675	3.4e-16	-0.06946	0.005238	0.970013	cg08339898	0.833986
rs2076668	ACSS2	rs2425086	20	34302873	G	A	0.1444	0.1444	-6.11	9.935e-10															ENSG00000126001	CEP250	205046		4	0.1535	3.91e-06	cg10526893	-0.4449	4.62e-12	-0.06946	0.005238	0.887126	cg26851745	0.822654
rs2076668	ACSS2	rs2425090	20	34304783	C	A	0.1445	0.1445	-6.105	1.029e-09															ENSG00000126001	CEP250	206956		4	0.1536	3.89e-06	cg10526893	-0.445	4.61e-12	-0.06946	0.005238	0.88706	cg26851745	0.822652
rs2076668	ACSS2	rs2425165	20	34438059	C	T	0.1893	0.1893	-6.093	1.107e-09		Yes													ENSG00000126001	CEP250	340232		4	0.1274	1.05e-05	cg10526893	-0.4676	3.36e-16	-0.06946	0.005238	0.967477	cg08339898	0.829213
rs2076668	ACSS2	rs6058375	20	34531997	T	A	0.1904	0.1904	-6.091	1.121e-09															ENSG00000126001	CEP250	434170		4	0.1364	2.19e-06	cg10526893	-0.4754	9.04e-17	-0.06946	0.005238	0.98627	cg00308667	0.845187
rs2076668	ACSS2	rs2425166	20	34439391	G	A	0.1893	0.1893	-6.064	1.325e-09															ENSG00000126001	CEP250	341564		4	0.1274	1.05e-05	cg10526893	-0.4676	3.37e-16	-0.06946	0.005238	0.968742	cg08339898	0.832167
rs2076668	ACSS2	rs6060719	20	34546013	A	C	0.1909	0.1909	-6.064	1.328e-09															ENSG00000126001	CEP250	448186		4	0.138	1.67e-06	cg10526893	-0.4763	8.34e-17	-0.06946	0.005238	0.924302	cg05220160	0.803095
rs2076668	ACSS2	rs2064724	20	34522520	T	C	0.1905	0.1905	-6.053	1.418e-09															ENSG00000126001	CEP250	424693		4	0.1327	4.1e-06	cg10526893	-0.4647	4.9e-16	-0.06946	0.005238	0.985906	cg00308667	0.844607
rs2076668	ACSS2	rs7263302	20	34545858	T	C	0.1909	0.1909	-6.051	1.443e-09															ENSG00000126001	CEP250	448031		4	0.138	1.67e-06	cg10526893	-0.4763	8.28e-17	-0.06946	0.005238	0.924302	cg05220160	0.80309
rs2076668	ACSS2	rs6060660	20	34476649	T	C	0.1885	0.1885	-6.039	1.555e-09															ENSG00000126001	CEP250	378822		4	0.1294	8.07e-06	cg10526893	-0.4661	3.83e-16	-0.06946	0.005238	0.978267	cg08339898	0.874796
rs2076668	ACSS2	rs2425183	20	34450621	T	C	0.1946	0.1946	-6.032	1.615e-09															ENSG00000126001	CEP250	352794		4	0.128	9.63e-06	cg10526893	-0.4665	3.7e-16	-0.06946	0.005238	0.974449	cg08339898	0.847942
rs2076668	ACSS2	rs6058378	20	34546658	G	A	0.1908	0.1908	-6.029	1.645e-09															ENSG00000126001	CEP250	448831		4	0.1383	1.59e-06	cg10526893	-0.479	5.84e-17	-0.06946	0.005238	0.926662	cg05220160	0.807878
rs2076668	ACSS2	rs6060671	20	34481639	T	C	0.1902	0.1902	-6.029	1.653e-09															ENSG00000126001	CEP250	383812		4	0.1332	3.74e-06	cg10526893	-0.4754	8.95e-17	-0.06946	0.005238	0.979243	cg08339898	0.878657
rs2076668	ACSS2	rs2425060	20	33914701	T	C	0.3219	0.3219	-6.029	1.654e-09	Enhancer	Yes	Yes	Yes	Yes										ENSG00000101019	UQCC1	85134	Yes	4	-0.205	7.68e-26	cg10526893	-0.4238	3.72e-17	0.09862	0.0007682						0.424316	0.050167
rs2076668	ACSS2	rs6058382	20	34553948	C	T	0.1923	0.1923	-6.021	1.733e-09															ENSG00000126001	CEP250	456121		4	0.13	6.23e-06	cg10526893	-0.4662	4.98e-16	-0.06946	0.005238	0.930554	cg05220160	0.815004
rs2076668	ACSS2	rs58372200	20	34555445	C	A	0.1973	0.1973	-6.018	1.762e-09															ENSG00000126001	CEP250	457618		4	0.1296	6.69e-06	cg10526893	-0.4662	4.99e-16	-0.06946	0.005238	0.930551	cg05220160	0.814991
rs2076668	ACSS2	rs1341603	20	34556216	A	G	0.1924	0.1924	-6.017	1.772e-09															ENSG00000126001	CEP250	458389		4	0.1296	6.69e-06	cg10526893	-0.4662	4.99e-16	-0.06946	0.005238	0.930551	cg05220160	0.814991
rs2076668	ACSS2	rs7273880	20	34551507	A	G	0.1924	0.1924	-6.016	1.788e-09		Yes													ENSG00000126001	CEP250	453680		4	0.1303	5.87e-06	cg10526893	-0.4665	4.72e-16	-0.06946	0.005238	0.930432	cg05220160	0.814863
rs2076668	ACSS2	rs6060673	20	34482396	T	C	0.1902	0.1902	-6.015	1.794e-09															ENSG00000126001	CEP250	384569		4	0.1315	4.98e-06	cg10526893	-0.4754	8.97e-17	-0.06946	0.005238	0.979243	cg08339898	0.878654
rs2076668	ACSS2	rs6121102	20	34544274	A	G	0.191	0.191	-6.013	1.825e-09		Yes													ENSG00000126001	CEP250	446447		4	0.1379	1.67e-06	cg10526893	-0.4763	8.14e-17	-0.06946	0.005238	0.919332	cg16091142	0.810517
rs2076668	ACSS2	rs6058358	20	34492560	A	T	0.1902	0.1902	-6.008	1.882e-09															ENSG00000126001	CEP250	394733		4	0.1332	3.77e-06	cg10526893	-0.4751	9.24e-17	-0.06946	0.005238	0.982106	cg08339898	0.893395
rs2076668	ACSS2	rs6060729	20	34557004	G	C	0.1973	0.1973	-6.007	1.89e-09															ENSG00000126001	CEP250	459177		4	0.1296	6.69e-06	cg10526893	-0.4662	4.98e-16	-0.06946	0.005238	0.9306	cg05220160	0.815018
rs2076668	ACSS2	rs6060685	20	34512023	G	A	0.1902	0.1902	-6.006	1.898e-09															ENSG00000126001	CEP250	414196		4	0.1348	2.6e-06	cg10526893	-0.4758	5.81e-17	-0.06946	0.005238	0.981699	cg08339898	0.901877
rs2076668	ACSS2	rs6060678	20	34499962	A	G	0.1901	0.1901	-6.002	1.946e-09															ENSG00000126001	CEP250	402135		4	0.1349	2.82e-06	cg10526893	-0.4751	9.27e-17	-0.06946	0.005238	0.982267	cg08339898	0.898558
rs2076668	ACSS2	rs6060727	20	34556000	G	A	0.1922	0.1922	-5.995	2.032e-09															ENSG00000126001	CEP250	458173		4	0.1296	6.69e-06	cg10526893	-0.4663	4.9e-16	-0.06946	0.005238	0.930551	cg05220160	0.814991
rs2076668	ACSS2	rs6058355	20	34491343	A	G	0.1902	0.1902	-5.989	2.11e-09															ENSG00000126001	CEP250	393516		4	0.1332	3.77e-06	cg10526893	-0.4751	9.25e-17	-0.06946	0.005238	0.982087	cg08339898	0.89272
rs2076668	ACSS2	rs6060703	20	34529906	T	C	0.1906	0.1906	-5.986	2.145e-09															ENSG00000126001	CEP250	432079		4	0.1333	3.68e-06	cg10526893	-0.4749	9.45e-17	-0.06946	0.005238	0.98601	cg00308667	0.844869
rs2076668	ACSS2	rs77049997	20	34500513	G	A	0.1902	0.1902	-5.986	2.145e-09															ENSG00000126001	CEP250	402686		4	0.134	3.4e-06	cg10526893	-0.4763	8.26e-17	-0.06946	0.005238	0.982267	cg08339898	0.898558
rs2076668	ACSS2	rs6060675	20	34493614	C	T	0.1902	0.1902	-5.985	2.16e-09															ENSG00000126001	CEP250	395787		4	0.1332	3.77e-06	cg10526893	-0.4751	9.24e-17	-0.06946	0.005238	0.982113	cg08339898	0.895202
rs2076668	ACSS2	rs6058383	20	34556005	T	C	0.1923	0.1923	-5.976	2.284e-09															ENSG00000126001	CEP250	458178		4	0.1296	6.69e-06	cg10526893	-0.4663	4.9e-16	-0.06946	0.005238	0.930551	cg05220160	0.814991
rs2076668	ACSS2	rs6058380	20	34552900	T	G	0.1975	0.1975	-5.967	2.417e-09															ENSG00000126001	CEP250	455073		4	0.1303	5.87e-06	cg10526893	-0.4662	4.98e-16	-0.06946	0.005238	0.930432	cg05220160	0.814863
rs2076668	ACSS2	rs6060692	20	34517925	A	T	0.1904	0.1904	-5.956	2.583e-09															ENSG00000126001	CEP250	420098		4	0.1351	2.7e-06	cg10526893	-0.4748	9.67e-17	-0.06946	0.005238	0.985569	cg00308667	0.847132
rs2076668	ACSS2	rs6058366	20	34512172	A	G	0.1903	0.1903	-5.956	2.589e-09															ENSG00000126001	CEP250	414345		4	0.1348	2.6e-06	cg10526893	-0.4758	5.81e-17	-0.06946	0.005238	0.981815	cg08339898	0.902091
rs2076668	ACSS2	rs2024854	20	34511189	T	C	0.1903	0.1903	-5.948	2.717e-09															ENSG00000126001	CEP250	413362		4	0.1351	2.7e-06	cg10526893	-0.4748	9.67e-17	-0.06946	0.005238	0.981699	cg08339898	0.901877
rs2076668	ACSS2	rs6060688	20	34516731	C	G	0.1904	0.1904	-5.948	2.72e-09															ENSG00000126001	CEP250	418904		4	0.1351	2.7e-06	cg10526893	-0.4747	9.78e-17	-0.06946	0.005238	0.985569	cg00308667	0.847154
rs2076668	ACSS2	rs6058350	20	34485748	T	C	0.1905	0.1905	-5.946	2.745e-09															ENSG00000126001	CEP250	387921		4	0.133	3.92e-06	cg10526893	-0.4753	8.98e-17	-0.06946	0.005238	0.982078	cg08339898	0.887377
rs2076668	ACSS2	rs6058365	20	34508092	C	T	0.19	0.19	-5.946	2.753e-09															ENSG00000126001	CEP250	410265		4	0.1394	1.58e-06	cg10526893	-0.4793	4.88e-17	-0.06946	0.005238	0.982589	cg08339898	0.902142
rs2076668	ACSS2	rs6060723	20	34549947	G	C	0.1976	0.1976	-5.937	2.897e-09		Yes													ENSG00000126001	CEP250	452120		4	0.1288	7.58e-06	cg10526893	-0.4672	4.29e-16	-0.06946	0.005238	0.929116	cg05220160	0.81236
rs2076668	ACSS2	rs6058351	20	34486093	A	G	0.1905	0.1905	-5.935	2.934e-09															ENSG00000126001	CEP250	388266		4	0.1333	3.74e-06	cg10526893	-0.4753	9.01e-17	-0.06946	0.005238	0.982078	cg08339898	0.887377
rs2076668	ACSS2	rs6058376	20	34543834	A	G	0.1911	0.1911	-5.934	2.958e-09		Yes													ENSG00000126001	CEP250	446007		4	0.136	2.36e-06	cg10526893	-0.4763	8.14e-17	-0.06946	0.005238	0.917339	cg16091142	0.806958
rs2076668	ACSS2	rs6060730	20	34558503	G	A	0.192	0.192	-5.933	2.977e-09															ENSG00000126001	CEP250	460676		4	0.1296	6.84e-06	cg10526893	-0.4683	3.84e-16	-0.06946	0.005238	0.931275	cg05220160	0.815452
rs2076668	ACSS2	rs6060720	20	34548336	A	C	0.1975	0.1975	-5.927	3.079e-09															ENSG00000126001	CEP250	450509		4	0.1303	5.87e-06	cg10526893	-0.4672	4.27e-16	-0.06946	0.005238	0.928864	cg05220160	0.812076
rs2076668	ACSS2	rs6060682	20	34506331	G	A	0.1903	0.1903	-5.925	3.126e-09															ENSG00000126001	CEP250	408504		4	0.1351	2.7e-06	cg10526893	-0.4748	9.67e-17	-0.06946	0.005238	0.982584	cg08339898	0.902126
rs2076668	ACSS2	rs6060696	20	34522060	C	T	0.1904	0.1904	-5.921	3.192e-09		Yes													ENSG00000126001	CEP250	424233		4	0.1358	2.39e-06	cg10526893	-0.4748	9.68e-17	-0.06946	0.005238	0.985377	cg00308667	0.841868
rs2076668	ACSS2	rs6060681	20	34506147	T	C	0.1904	0.1904	-5.914	3.333e-09															ENSG00000126001	CEP250	408320		4	0.1351	2.7e-06	cg10526893	-0.4748	9.7e-17	-0.06946	0.005238	0.982584	cg08339898	0.902126
rs2076668	ACSS2	rs2425170	20	34442672	A	G	0.1839	0.1839	-5.914	3.338e-09															ENSG00000126001	CEP250	344845		4	0.1199	5.43e-05	cg10526893	-0.4915	1.19e-16	-0.06946	0.005238	0.970005	cg08339898	0.833997
rs2076668	ACSS2	rs6058359	20	34499111	C	T	0.1909	0.1909	-5.91	3.423e-09															ENSG00000126001	CEP250	401284		4	0.1237	1.93e-05	cg10526893	-0.4771	1.27e-16	-0.06946	0.005238	0.982267	cg08339898	0.898558
rs2076668	ACSS2	rs3827030	20	34474947	A	G	0.1847	0.1847	-5.894	3.78e-09															ENSG00000126001	CEP250	377120		4	0.1217	3.29e-05	cg10526893	-0.482	8.49e-17	-0.06946	0.005238	0.977525	cg08339898	0.872782
rs2076668	ACSS2	rs6058346	20	34481043	G	T	0.1798	0.1798	-5.845	5.064e-09		Yes													ENSG00000126001	CEP250	383216		4	0.1237	2.6e-05	cg10526893	-0.4855	8.87e-17	-0.06946	0.005238	0.979289	cg08339898	0.878678
rs2076668	ACSS2	rs6060694	20	34520438	T	C	0.1906	0.1906	-5.795	6.815e-09															ENSG00000126001	CEP250	422611		4	0.1351	2.7e-06	cg10526893	-0.4748	9.67e-17	-0.06946	0.005238	0.985377	cg00308667	0.84187
rs2076668	ACSS2	rs6142295	20	33685047	T	C	0.5986	0.4014	5.688	1.287e-08															ENSG00000101464	PIGU	398452		4	-0.1231	1.1e-06	cg02587172	0.4436	1.32e-16	-0.1027	0.0002272	0.981213	cg16331867	0.964936
rs2076668	ACSS2	rs2425061	20	33915571	A	G	0.3844	0.3844	-5.607	2.062e-08	Enhancer	Yes	Yes	Yes	Yes										ENSG00000101019	UQCC1	84264	Yes	4	-0.2292	5.39e-34	cg10526893	-0.4447	1.01e-19	0.09862	0.0007682						0.424316	0.027662
rs2076668	ACSS2	rs6142296	20	33685050	A	G	0.5987	0.4013	5.515	3.483e-08															ENSG00000101464	PIGU	398455		4	-0.1183	3.04e-06	cg02587172	0.4444	1.74e-16	-0.1027	0.0002272	0.981207	cg16331867	0.964936
rs2076668	ACSS2	rs201511970	20	34589261	T	C	0.1711	0.1711	-5.499	3.813e-08															ENSG00000126001	CEP250	491434		4	0.1376	2.96e-05	cg10526893	-0.3698	1.55e-09	-0.06946	0.005238	0.94029	cg01532357	0.817944
rs2076668	ACSS2	rs11698977	20	33449691	C	T	0.3633	0.3633	-16.222	3.544e-59		Yes	Yes	Yes	Yes										ENSG00000131069	ACSS2	60954		3	0.1265	4.36e-07	cg12847395	-0.5023	2.38e-25	-0.08891	0.001368							0.018646
rs2076668	ACSS2	rs6120747	20	33449769	T	C	0.362	0.362	-16.212	4.156e-59		Yes	Yes	Yes	Yes										ENSG00000131069	ACSS2	60876		3	0.1236	9.83e-07	cg12847395	-0.5116	2.53e-26	-0.08891	0.001368							0.018646
rs2076668	ACSS2	rs11698996	20	33449739	C	G	0.3447	0.3447	-15.623	5.044e-55		Yes	Yes	Yes	Yes										ENSG00000131069	ACSS2	60906		3	0.1201	9.39e-06	cg12847395	-0.4831	5.25e-21	-0.08891	0.001368							0.018646
rs2076668	ACSS2	rs6059887	20	33101102	C	G	0.4727	0.4727	-13.526	1.094e-41	Enhancer	Yes			Yes										ENSG00000101444	AHCY	201493		3			cg18133477	-0.1984	3.82e-07	0.08153	0.009939						0.475397	0.020114
rs2076668	ACSS2	rs1205337	20	32926041	T	A	0.5265	0.4735	13.215	7.179e-40		Yes	Yes	Yes	Yes										ENSG00000101444	AHCY	26432		3			cg18133477	0.2051	1.75e-07	0.08153	0.009939						0.273845	0.027296
rs2076668	ACSS2	rs1205338	20	32925625	C	G	0.5202	0.4798	13.152	1.657e-39		Yes	Yes	Yes	Yes										ENSG00000101444	AHCY	26016		3			cg18133477	0.1918	7.15e-07	0.08153	0.009939						0.273845	0.027296
rs2076668	ACSS2	rs1205341	20	32923476	T	C	0.5289	0.4711	12.929	3.074e-38															ENSG00000101464	PIGU	363119		3	-0.1289	2.23e-08	cg08999081	-0.6349	2.85e-44	0.09985	0.0007957							0.028864
rs2076668	ACSS2	rs945959	20	33734905	G	C	0.4505	0.4505	-12.296	9.522e-35		Yes													ENSG00000101000	PROCR	29251		3	0.1287	4.73e-05	cg09977615	-0.2089	4.96e-08	-0.1033	0.001242							0.134582
rs2076668	ACSS2	rs1205340	20	32923871	G	A	0.5203	0.4797	12.271	1.294e-34		Yes													ENSG00000101464	PIGU	362724		3	-0.1265	1.89e-08	cg08999081	-0.6065	5.32e-40	0.09985	0.0007957							0.028864
rs2076668	ACSS2	rs1415771	20	33734493	G	A	0.4506	0.4506	-12.217	2.526e-34	Promoter	Yes													ENSG00000101000	PROCR	29663		3	0.1287	4.74e-05	cg09977615	-0.2089	4.97e-08	-0.1033	0.001242							0.13031
rs2076668	ACSS2	rs6142323	20	33788983	A	G	0.4489	0.4489	12.185	3.726e-34															ENSG00000131069	ACSS2	278338		3	-0.1135	5.88e-05						0.965783			0.000135949
rs2076668	ACSS2	rs1013677	20	33468793	G	A	0.5829	0.4171	-10.902	1.132e-27															ENSG00000131069	ACSS2	41852	Yes	3	0.0979	3.62e-05	cg26238134	-0.3502	9.96e-32	-0.1357	0.006861							0.027615
rs2076668	ACSS2	rs2424999	20	33386430	G	A	0.5971	0.4029	-10.157	3.091e-24		Yes													ENSG00000100983	GSS	157401		3	0.1044	2.23e-06	cg09409865	-0.2502	1.11e-15	-0.1028	0.004861						0.277025
rs2076668	ACSS2	rs2425001	20	33394868	A	T	0.5346	0.4654	-10.118	4.583e-24															ENSG00000198646	NCOA6	18587	Yes	3	0.0652	7.69e-06	cg12390057	-0.2697	5.53e-13	-0.0708	0.004527							0.016212
rs2076668	ACSS2	rs35672093	20	33753791	C	CTT	0.2221	0.2221	-9.4	5.465e-21		Yes									Yes				ENSG00000101000	PROCR	10365	Yes	3	0.3928	1.65e-05	cg16430687	-0.2602	1.2e-07	-0.09195	0.005912						0.263325
rs2076668	ACSS2	rs2180568	20	33794794	C	G	0.4659	0.4659	9.026	1.774e-19															ENSG00000101464	PIGU	508199		3	-0.1106	1.44e-05						0.991029			9.25e-05
rs2076668	ACSS2	rs6142329	20	33795623	A	G	0.466	0.466	9.013	2.011e-19		Yes									Yes				ENSG00000101464	PIGU	509028		3	-0.1098	1.74e-05						0.991029			0.000105151
rs2076668	ACSS2	rs6088567	20	33263872	A	T	0.3934	0.3934	7.113	1.132e-12	Promoter														ENSG00000101464	PIGU	22723	Yes	3	-0.2154	1.07e-22	cg26238134	0.4307	6.72e-50	-0.1322	0.00675							0.105167
rs2076668	ACSS2	rs2425091	20	34306723	A	G	0.1974	0.1974	-6.419	1.376e-10															ENSG00000126001	CEP250	208896		3	0.1317	6.94e-06	cg10526893	-0.5149	1.68e-19	-0.06946	0.005238	0.886677
rs2076668	ACSS2	rs6058305	20	34310757	C	G	0.1974	0.1974	-6.37	1.896e-10															ENSG00000126001	CEP250	212930		3	0.1316	7.17e-06	cg10526893	-0.5148	1.72e-19	-0.06946	0.005238	0.886674
rs2076668	ACSS2	rs2425112	20	34319775	A	T	0.1979	0.1979	-6.36	2.016e-10	Enhancer														ENSG00000126001	CEP250	221948		3	0.1313	7.66e-06	cg10526893	-0.5125	2.7e-19	-0.06946	0.005238	0.889495
rs2076668	ACSS2	rs6119646	20	34321138	T	C	0.8021	0.1979	6.36	2.02e-10	Enhancer														ENSG00000126001	CEP250	223311		3	-0.1315	7.33e-06	cg10526893	0.5045	7.16e-19	-0.06946	0.005238	0.902887
rs2076668	ACSS2	rs2425126	20	34331730	T	C	0.1457	0.1457	-6.352	2.132e-10	Promoter	Yes													ENSG00000126001	CEP250	233903		3	0.1535	3.57e-06	cg10526893	-0.4447	5.36e-12	-0.06946	0.005238	0.909998
rs2076668	ACSS2	rs2425096	20	34308588	A	G	0.1976	0.1976	-6.347	2.191e-10															ENSG00000126001	CEP250	210761		3	0.1316	7.17e-06	cg10526893	-0.505	6.37e-19	-0.06946	0.005238	0.886674
rs2076668	ACSS2	rs2425105	20	34312834	C	T	0.1976	0.1976	-6.34	2.301e-10															ENSG00000126001	CEP250	215007		3	0.1311	7.81e-06	cg10526893	-0.5149	1.69e-19	-0.06946	0.005238	0.888753
rs2076668	ACSS2	rs2425127	20	34332037	T	C	0.1458	0.1458	-6.332	2.418e-10	Promoter	Yes													ENSG00000126001	CEP250	234210		3	0.152	4.36e-06	cg10526893	-0.4522	2.27e-12	-0.06946	0.005238	0.909998
rs2076668	ACSS2	rs2425115	20	34322418	A	G	0.1978	0.1978	-6.332	2.422e-10	Enhancer														ENSG00000126001	CEP250	224591		3	0.1317	7.1e-06	cg10526893	-0.5142	2.04e-19	-0.06946	0.005238	0.90466
rs2076668	ACSS2	rs2425125	20	34330954	G	A	0.1976	0.1976	-6.332	2.426e-10		Yes													ENSG00000126001	CEP250	233127		3	0.1294	1.11e-05	cg10526893	-0.5006	2.1e-18	-0.06946	0.005238	0.910002
rs2076668	ACSS2	rs2425097	20	34308926	C	T	0.1975	0.1975	-6.329	2.469e-10															ENSG00000126001	CEP250	211099		3	0.1319	6.85e-06	cg10526893	-0.5149	1.68e-19	-0.06946	0.005238	0.886674
rs2076668	ACSS2	rs6087734	20	34372379	G	A	0.8017	0.1983	6.318	2.65e-10															ENSG00000126001	CEP250	274552		3	-0.1252	1.63e-05	cg10526893	0.5083	1.16e-18	-0.06946	0.005238	0.92808
rs2076668	ACSS2	rs6121020	20	34252006	C	T	0.1968	0.1968	-6.309	2.807e-10	Promoter	Yes													ENSG00000214078	CPNE1	873	Yes	3	-0.55	1.2e-46	cg14387502	0.9301	3.35e-39	-0.1437	4.15e-06							0.404329
rs2076668	ACSS2	rs6060582	20	34313297	C	T	0.1976	0.1976	-6.301	2.951e-10															ENSG00000126001	CEP250	215470		3	0.1311	7.81e-06	cg10526893	-0.5134	2.37e-19	-0.06946	0.005238	0.888753
rs2076668	ACSS2	rs2425122	20	34328848	C	T	0.1456	0.1456	-6.295	3.067e-10		Yes													ENSG00000126001	CEP250	231021		3	0.1546	3.2e-06	cg10526893	-0.4447	5.27e-12	-0.06946	0.005238	0.908404
rs2076668	ACSS2	rs2425123	20	34329547	A	G	0.1457	0.1457	-6.289	3.205e-10		Yes													ENSG00000214078	CPNE1	76668		3	-0.7031	3.74e-70	cg14387502	0.8136	4.31e-23	-0.1437	4.15e-06							0.103857
rs2076668	ACSS2	rs2425121	20	34326186	A	T	0.1456	0.1456	-6.286	3.256e-10		Yes													ENSG00000126001	CEP250	228359		3	0.1537	3.51e-06	cg10526893	-0.4448	5.17e-12	-0.06946	0.005238	0.906699
rs2076668	ACSS2	rs2066066	20	34329359	T	C	0.1457	0.1457	-6.285	3.287e-10		Yes													ENSG00000214078	CPNE1	76480		3	-0.7031	3.74e-70	cg14387502	0.8136	4.31e-23	-0.1437	4.15e-06							0.103857
rs2076668	ACSS2	rs2295355	20	34252654	A	G	0.1968	0.1968	-6.284	3.293e-10		Yes													ENSG00000214078	CPNE1	225	Yes	3	-0.5486	9.99e-47	cg14387502	0.9321	1.76e-39	-0.1437	4.15e-06							0.404329
rs2076668	ACSS2	rs6060562	20	34282053	A	G	0.1901	0.1901	-6.28	3.389e-10															ENSG00000061656	SPAG4	74546		3	-0.1939	2.43e-05	cg26038318	0.475	3.74e-19	-0.1273	0.002599	0.847203
rs2076668	ACSS2	rs6060526	20	34225302	C	T	0.1835	0.1835	-6.274	3.52e-10															ENSG00000061656	SPAG4	17795		3	-0.2041	9.78e-06	cg26038318	0.4894	6.01e-20	-0.1273	0.002599	0.894225
rs2076668	ACSS2	rs6060529	20	34227500	C	T	0.1838	0.1838	-6.27	3.607e-10															ENSG00000061656	SPAG4	19993		3	-0.2107	5.29e-06	cg26038318	0.4926	3.88e-20	-0.1273	0.002599	0.890908
rs2076668	ACSS2	rs12480622	20	34234620	T	G	0.1838	0.1838	-6.264	3.755e-10															ENSG00000061656	SPAG4	27113		3	-0.2027	1.18e-05	cg26038318	0.4871	9.25e-20	-0.1273	0.002599	0.877861
rs2076668	ACSS2	rs3787166	20	34229072	A	T	0.1835	0.1835	-6.256	3.952e-10															ENSG00000061656	SPAG4	21565		3	-0.2115	4.54e-06	cg26038318	0.4877	8.87e-20	-0.1273	0.002599	0.889642
rs2076668	ACSS2	rs2425084	20	34301871	C	T	0.1473	0.1473	-6.253	4.024e-10															ENSG00000126001	CEP250	204044		3	0.1486	5.66e-06	cg10526893	-0.4326	9.86e-12	-0.06946	0.005238	0.887126
rs2076668	ACSS2	rs2425118	20	34324098	G	A	0.1455	0.1455	-6.251	4.073e-10	Enhancer														ENSG00000126001	CEP250	226271		3	0.1543	3.3e-06	cg10526893	-0.4448	5.09e-12	-0.06946	0.005238	0.90545
rs2076668	ACSS2	rs56392905	20	34325351	A	G	0.1461	0.1461	-6.251	4.087e-10		Yes													ENSG00000126001	CEP250	227524		3	0.1537	3.51e-06	cg10526893	-0.4457	4.97e-12	-0.06946	0.005238	0.906776
rs2076668	ACSS2	rs6060530	20	34227663	C	A	0.1835	0.1835	-6.247	4.192e-10															ENSG00000061656	SPAG4	20156		3	-0.2105	5.17e-06	cg26038318	0.4893	6.07e-20	-0.1273	0.002599	0.890906
rs2076668	ACSS2	rs111677088	20	34253487	G	A	0.1281	0.1281	-6.246	4.216e-10		Yes													ENSG00000214078	CPNE1	608		3	-0.8297	2.5e-102	cg14387502	0.8216	2.72e-20	-0.1437	4.15e-06							0.153454
rs2076668	ACSS2	rs7268253	20	34325632	A	G	0.1456	0.1456	-6.243	4.282e-10		Yes													ENSG00000126001	CEP250	227805		3	0.1533	3.65e-06	cg10526893	-0.4448	5.15e-12	-0.06946	0.005238	0.906801
rs2076668	ACSS2	rs2425120	20	34324456	A	T	0.1455	0.1455	-6.242	4.322e-10	Enhancer														ENSG00000126001	CEP250	226629		3	0.1559	2.53e-06	cg10526893	-0.4448	5.1e-12	-0.06946	0.005238	0.90545
rs2076668	ACSS2	rs2425119	20	34324216	C	A	0.1455	0.1455	-6.239	4.414e-10	Enhancer														ENSG00000126001	CEP250	226389		3	0.1532	3.72e-06	cg10526893	-0.4448	5.09e-12	-0.06946	0.005238	0.90545
rs2076668	ACSS2	rs6058312	20	34324484	A	C	0.1455	0.1455	-6.238	4.441e-10	Enhancer														ENSG00000126001	CEP250	226657		3	0.1559	2.53e-06	cg10526893	-0.4448	5.11e-12	-0.06946	0.005238	0.90545
rs2076668	ACSS2	rs2425116	20	34323553	T	C	0.1455	0.1455	-6.233	4.567e-10	Enhancer														ENSG00000126001	CEP250	225726		3	0.1543	3.3e-06	cg10526893	-0.4448	5.07e-12	-0.06946	0.005238	0.90545
rs2076668	ACSS2	rs2425048	20	33872723	C	T	0.1197	0.1197	-6.232	4.605e-10		Yes		Yes											ENSG00000242372	EIF6	66	Yes	3	0.162	2.14e-07	cg26493814	-0.6623	3.44e-13	-0.06545	0.001442							0.203612
rs2076668	ACSS2	rs2425114	20	34322346	T	C	0.1455	0.1455	-6.231	4.644e-10	Enhancer														ENSG00000126001	CEP250	224519		3	0.1537	3.51e-06	cg10526893	-0.4448	5.02e-12	-0.06946	0.005238	0.90466
rs2076668	ACSS2	rs11698796	20	34248134	T	C	0.1325	0.1325	-6.227	4.759e-10															ENSG00000061656	SPAG4	40627		3	-0.256	1.85e-05	cg14075217	0.4567	3.31e-14	-0.1262	0.007474	0.854161
rs2076668	ACSS2	rs12480194	20	34315791	G	T	0.1453	0.1453	-6.223	4.893e-10															ENSG00000126001	CEP250	217964		3	0.1537	3.48e-06	cg10526893	-0.445	4.6e-12	-0.06946	0.005238	0.886654
rs2076668	ACSS2	rs2425109	20	34316218	A	G	0.1454	0.1454	-6.217	5.053e-10															ENSG00000126001	CEP250	218391		3	0.1537	3.48e-06	cg10526893	-0.445	4.61e-12	-0.06946	0.005238	0.887335
rs2076668	ACSS2	rs2425111	20	34319765	A	C	0.1455	0.1455	-6.217	5.055e-10	Enhancer														ENSG00000126001	CEP250	221938		3	0.1537	3.51e-06	cg10526893	-0.445	4.77e-12	-0.06946	0.005238	0.889495
rs2076668	ACSS2	rs2425106	20	34314140	G	A	0.1453	0.1453	-6.216	5.109e-10															ENSG00000126001	CEP250	216313		3	0.1536	3.61e-06	cg10526893	-0.445	4.59e-12	-0.06946	0.005238	0.861251
rs2076668	ACSS2	rs35760470	20	34514030	T	C	0.1914	0.1914	-6.208	5.37e-10															ENSG00000061656	SPAG4	306523		3	-0.2104	1.79e-05	cg26038318	0.4815	7.48e-21	-0.1273	0.002599	0.875337
rs2076668	ACSS2	rs73283043	20	34383863	G	C	0.1969	0.1969	-6.205	5.469e-10															ENSG00000126001	CEP250	286036		3	0.1266	1.23e-05	cg10526893	-0.4975	5.87e-18	-0.06946	0.005238	0.929305
rs2076668	ACSS2	rs6060542	20	34249061	C	T	0.1968	0.1968	-6.199	5.691e-10															ENSG00000214078	CPNE1	3818	Yes	3	-0.5426	1.35e-44	cg14387502	0.9193	5.39e-39	-0.1437	4.15e-06							0.01909
rs2076668	ACSS2	rs2425117	20	34323776	C	T	0.1455	0.1455	-6.19	6.007e-10	Enhancer														ENSG00000126001	CEP250	225949		3	0.155	3.01e-06	cg10526893	-0.4453	5.19e-12	-0.06946	0.005238	0.90545
rs2076668	ACSS2	rs8125090	20	34360015	C	G	0.1975	0.1975	-6.18	6.411e-10	Promoter	Yes									Yes				ENSG00000126001	CEP250	262188		3	0.1235	2.16e-05	cg10526893	-0.5104	1.43e-18	-0.06946	0.005238	0.92386
rs2076668	ACSS2	rs2425046	20	33871661	T	C	0.121	0.121	-6.178	6.477e-10	Promoter	Yes		Yes											ENSG00000242372	EIF6	1128	Yes	3	0.1663	2.94e-08	cg26493814	-0.634	8.24e-13	-0.06545	0.001442							0.203612
rs2076668	ACSS2	rs6121018	20	34249060	C	A	0.1969	0.1969	-6.172	6.723e-10															ENSG00000214078	CPNE1	3819	Yes	3	-0.5426	1.35e-44	cg14387502	0.9301	3.35e-39	-0.1437	4.15e-06							0.01909
rs2076668	ACSS2	rs6060553	20	34267386	A	G	0.1848	0.1848	-6.172	6.728e-10															ENSG00000061656	SPAG4	59879		3	-0.1974	1.72e-05	cg26038318	0.476	2.78e-19	-0.1273	0.002599	0.851767
rs2076668	ACSS2	rs113308361	20	34385211	C	G	0.1972	0.1972	-6.166	7.002e-10															ENSG00000126001	CEP250	287384		3	0.1267	1.22e-05	cg10526893	-0.4851	2.29e-17	-0.06946	0.005238	0.929321
rs2076668	ACSS2	rs2425151	20	34394541	C	T	0.1959	0.1959	-6.158	7.346e-10															ENSG00000126001	CEP250	296714		3	0.1262	1.29e-05	cg10526893	-0.4854	3.42e-17	-0.06946	0.005238	0.934747
rs2076668	ACSS2	rs62213723	20	33674376	G	A	0.6133	0.3867	6.158	7.349e-10															ENSG00000101464	PIGU	387781		3	-0.1336	7.64e-07						0.974533			0.000115524
rs2076668	ACSS2	rs62213722	20	33674374	G	A	0.6133	0.3867	6.158	7.353e-10															ENSG00000101464	PIGU	387779		3	-0.1385	3.34e-07						0.974533			8.52e-05
rs2076668	ACSS2	rs2425153	20	34405190	T	C	0.1964	0.1964	-6.149	7.808e-10															ENSG00000126001	CEP250	307363		3	0.1274	1.05e-05	cg10526893	-0.4841	2.56e-17	-0.06946	0.005238	0.936958
rs2076668	ACSS2	rs7362471	20	34335861	T	G	0.1993	0.1993	-6.129	8.841e-10															ENSG00000126001	CEP250	238034		3	0.1293	8.51e-06	cg10526893	-0.5129	2.72e-19	-0.06946	0.005238	0.919067
rs2076668	ACSS2	rs6142444	20	34374421	C	T	0.8024	0.1976	6.095	1.096e-09															ENSG00000126001	CEP250	276594		3	-0.1255	1.5e-05	cg10526893	0.4952	5.37e-18	-0.06946	0.005238	0.929147
rs2076668	ACSS2	rs6119672	20	34479767	A	G	0.1902	0.1902	-6.016	1.785e-09															ENSG00000061656	SPAG4	272260		3	-0.2091	2.05e-05	cg26038318	0.4821	6.65e-21	-0.1273	0.002599	0.865888
rs2076668	ACSS2	rs6060709	20	34536022	A	G	0.1907	0.1907	-6.014	1.808e-09		Yes			Yes										ENSG00000126001	CEP250	438195		3	0.1351	2.7e-06	cg10526893	-0.4749	9.44e-17	-0.06946	0.005238	0.893727
rs2076668	ACSS2	rs6088971	20	34535373	T	C	0.1906	0.1906	-6.001	1.962e-09		Yes			Yes										ENSG00000126001	CEP250	437546		3	0.1349	2.83e-06	cg10526893	-0.4749	9.44e-17	-0.06946	0.005238	0.893729
rs2076668	ACSS2	rs6060710	20	34536055	A	G	0.1907	0.1907	-5.993	2.059e-09															ENSG00000126001	CEP250	438228		3	0.1351	2.7e-06	cg10526893	-0.4749	9.44e-17	-0.06946	0.005238	0.893727
rs2076668	ACSS2	rs6119655	20	34412049	G	A	0.185	0.185	-5.988	2.128e-09															ENSG00000126001	CEP250	314222		3	0.1239	2.51e-05	cg10526893	-0.4871	6.74e-17	-0.06946	0.005238	0.942674
rs2076668	ACSS2	rs2425162	20	34429974	G	A	0.184	0.184	-5.987	2.137e-09															ENSG00000126001	CEP250	332147		3	0.1264	1.81e-05	cg10526893	-0.4861	1.34e-16	-0.06946	0.005238	0.956952
rs2076668	ACSS2	rs6060636	20	34430941	G	A	0.1847	0.1847	-5.968	2.4e-09															ENSG00000126001	CEP250	333114		3	0.1259	1.78e-05	cg10526893	-0.4827	1.07e-16	-0.06946	0.005238	0.956936
rs2076668	ACSS2	rs2425083	20	34300456	C	T	0.1977	0.1977	-5.964	2.465e-09															ENSG00000126001	CEP250	202629		3	0.1316	7.27e-06	cg10526893	-0.515	1.67e-19	-0.06946	0.005238	0.887156
rs2076668	ACSS2	rs1886692	20	33986549	C	T	0.6173	0.3827	5.941	2.83e-09	Enhancer	Yes									Yes	Yes			ENSG00000101019	UQCC1	13286	Yes	3	0.2392	5.05e-35	cg02018725	0.3029	8.16e-21	0.1768	4.69e-05							0.040258
rs2076668	ACSS2	rs2425156	20	34417996	T	C	0.1846	0.1846	-5.909	3.441e-09															ENSG00000126001	CEP250	320169		3	0.126	1.86e-05	cg10526893	-0.4955	3.37e-17	-0.06946	0.005238	0.946663
rs2076668	ACSS2	rs6060700	20	34525807	G	T	0.1908	0.1908	-5.857	4.719e-09															ENSG00000061656	SPAG4	318300		3	-0.2102	1.86e-05	cg26038318	0.4754	2.08e-20	-0.1273	0.002599	0.889837
rs2076668	ACSS2	rs3056722	20	34268874	T	TCCA	0.2051	0.2051	-5.697	1.217e-08		Yes											Yes		ENSG00000214078	CPNE1	15995		3	-0.6291	6.33e-21	cg14387502	0.9216	2.93e-39	-0.1437	4.15e-06							0.02329
rs2076668	ACSS2	rs1886691	20	33986271	T	C	0.6176	0.3824	5.689	1.276e-08	Enhancer	Yes									Yes	Yes			ENSG00000101019	UQCC1	13564	Yes	3	0.2335	6.08e-37	cg02018725	0.2912	3.33e-20	0.1768	4.69e-05							0.040258
rs2076668	ACSS2	rs6142376	20	33992761	T	A	0.6176	0.3824	5.662	1.493e-08															ENSG00000101019	UQCC1	7074	Yes	3	0.2335	6.08e-37	cg02018725	0.2913	3.29e-20	0.1768	4.69e-05							0.100199
rs2076668	ACSS2	rs6142379	20	33999267	A	G	0.6164	0.3836	5.656	1.553e-08	Promoter														ENSG00000101019	UQCC1	568	Yes	3	0.2364	1.62e-37	cg02018725	0.2966	2.76e-20	0.1768	4.69e-05							0.218284
rs2076668	ACSS2	rs7004	20	33866753	G	C	0.2087	0.2087	-5.645	1.654e-08	Enhancer	Yes					Yes								ENSG00000242372	EIF6	6036		3	0.191	1.19e-16	cg26493814	-0.7732	8.75e-33	-0.06545	0.001442							0.208244
rs2076668	ACSS2	rs1406949	20	33905904	C	A	0.3785	0.3785	-5.637	1.735e-08	Enhancer														ENSG00000101019	UQCC1	93931	Yes	3	-0.2193	1.12e-31	cg02018725	-0.2718	2.14e-17	0.1768	4.69e-05							0.020812
rs2076668	ACSS2	rs2425054	20	33894091	A	G	0.2855	0.2855	-5.635	1.751e-08		Yes				Yes									ENSG00000101019	UQCC1	105744	Yes	3	-0.191	9.46e-18	cg14752227	0.5822	1.3e-13	-0.09746	1.92e-05							0.076699
rs2076668	ACSS2	rs6060586	20	34317777	A	C	0.2048	0.2048	-5.634	1.761e-08	Enhancer														ENSG00000061656	SPAG4	110270		3	-0.2652	8.1e-07	cg26038318	0.4995	1.77e-21	-0.1273	0.002599	0.843914
rs2076668	ACSS2	rs6060373	20	33914208	A	G	0.3843	0.3843	-5.627	1.836e-08	Enhancer	Yes	Yes	Yes	Yes										ENSG00000101019	UQCC1	85627	Yes	3	-0.2284	7.52e-34	cg10526893	-0.4441	1.07e-19	0.09862	0.0007682						0.424316
rs2076668	ACSS2	rs2425042	20	33865895	G	A	0.2087	0.2087	-5.621	1.894e-08		Yes					Yes								ENSG00000242372	EIF6	6894		3	0.1901	1.71e-16	cg26493814	-0.7735	8.71e-33	-0.06545	0.001442							0.227845
rs2076668	ACSS2	rs2425044	20	33869735	C	T	0.2092	0.2092	-5.62	1.913e-08		Yes		Yes											ENSG00000101019	UQCC1	130100		3	-0.1454	3.32e-07	cg17927777	0.4631	2.14e-11	-0.08513	0.001498						0.418428
rs2076668	ACSS2	rs2425066	20	33927006	A	C	0.3796	0.3796	-5.616	1.953e-08															ENSG00000101019	UQCC1	72829	Yes	3	-0.2256	2.04e-34	cg02018725	-0.2847	2.31e-19	0.1768	4.69e-05							0.015794
rs2076668	ACSS2	rs6088791	20	33907909	T	C	0.3841	0.3841	-5.614	1.972e-08	Enhancer	Yes							Yes						ENSG00000101019	UQCC1	91926	Yes	3	-0.229	5.2e-34	cg10526893	-0.4441	1.07e-19	0.09862	0.0007682							0.114534
rs2076668	ACSS2	rs6060369	20	33907161	T	C	0.3843	0.3843	-5.577	2.452e-08	Enhancer	Yes							Yes						ENSG00000101019	UQCC1	92674	Yes	3	-0.229	5.2e-34	cg10526893	-0.4441	1.07e-19	0.09862	0.0007682							0.114534
rs2076668	ACSS2	rs2295356	20	34252856	G	A	0.1007	0.1007	-5.541	3.01e-08		Yes													ENSG00000214078	CPNE1	23	Yes	3	-1.147	2.7e-245	cg07042104	-0.7809	7.5e-32	0.2538	1.14e-11							0.404329
rs2076668	ACSS2	rs878639	20	33894463	A	G	0.3841	0.3841	-5.536	3.088e-08															ENSG00000101019	UQCC1	105372	Yes	3	-0.2289	5.19e-34	cg10526893	-0.4446	1.35e-19	0.09862	0.0007682							0.046012
rs2076668	ACSS2	rs73905926	20	34251982	G	C	0.101	0.101	-5.499	3.826e-08		Yes													ENSG00000214078	CPNE1	897	Yes	3	-1.1344	3.96e-248	cg07042104	-0.7809	7.5e-32	0.2538	1.14e-11							0.404329
rs2076668	ACSS2	rs3795159	20	33896262	C	G	0.3827	0.3827	-5.497	3.865e-08	Enhancer	Yes	Yes	Yes	Yes										ENSG00000101019	UQCC1	103573	Yes	3	-0.2346	8.1e-37	cg02018725	-0.3005	7.74e-21	0.1768	4.69e-05							0.037355
rs2076668	ACSS2	rs11696527	20	34245379	A	G	0.1011	0.1011	-5.493	3.959e-08	Enhancer	Yes						Yes							ENSG00000214078	CPNE1	7500	Yes	3	-1.1461	2.5e-244	cg07042104	-0.7809	7.5e-32	0.2538	1.14e-11							0.018838
rs2076668	ACSS2	rs2076668	20	33437621	G	A	0.363	0.363	-16.226	3.305e-59															ENSG00000131069	ACSS2	73024		2	0.123	1.29e-06	cg12847395	-0.5016	1.25e-25	-0.08891	0.001368
rs2076668	ACSS2	rs6087639	20	33443866	G	A	0.3633	0.3633	-16.186	6.304e-59		Yes													ENSG00000131069	ACSS2	66779		2	0.1249	6.19e-07	cg12847395	-0.501	3.02e-25	-0.08891	0.001368
rs2076668	ACSS2	rs35393655	20	33452915	G	A	0.364	0.364	-16.163	9.271e-59															ENSG00000131069	ACSS2	57730	Yes	2	0.1203	1.35e-06	cg12847395	-0.5018	7.79e-26	-0.08891	0.001368
rs2076668	ACSS2	rs6088624	20	33436852	T	A	0.3632	0.3632	-16.162	9.404e-59															ENSG00000131069	ACSS2	73793		2	0.1263	6.9e-07	cg12847395	-0.5014	1.64e-25	-0.08891	0.001368
rs2076668	ACSS2	rs13040449	20	33358901	T	A	0.363	0.363	-16.16	9.625e-59															ENSG00000131069	ACSS2	151744		2	0.1221	2.3e-06	cg12847395	-0.5016	4.57e-25	-0.08891	0.001368
rs2076668	ACSS2	rs11696546	20	33452999	C	G	0.3641	0.3641	-16.159	9.77e-59															ENSG00000131069	ACSS2	57646	Yes	2	0.1213	1.07e-06	cg12847395	-0.5018	7.79e-26	-0.08891	0.001368
rs2076668	ACSS2	rs6119535	20	33442138	A	C	0.3747	0.3747	-16.153	1.082e-58															ENSG00000131069	ACSS2	68507		2	0.1092	9.68e-06	cg12847395	-0.4087	5.89e-18	-0.08891	0.001368
rs2076668	ACSS2	rs2295354	20	33356541	T	C	0.3652	0.3652	-16.145	1.228e-58															ENSG00000131069	ACSS2	154104		2	0.1203	2.07e-06	cg12847395	-0.5066	7.7e-27	-0.08891	0.001368
rs2076668	ACSS2	rs6120724	20	33366470	C	T	0.3663	0.3663	-16.143	1.281e-58															ENSG00000131069	ACSS2	144175		2	0.1264	5.51e-07	cg12847395	-0.5049	6.57e-27	-0.08891	0.001368
rs2076668	ACSS2	rs6120748	20	33458284	T	G	0.3639	0.3639	-16.142	1.29e-58															ENSG00000131069	ACSS2	52361	Yes	2	0.1288	1.36e-06	cg12847395	-0.4947	6.21e-25	-0.08891	0.001368
rs2076668	ACSS2	rs6120742	20	33435827	T	C	0.3749	0.3749	-16.142	1.298e-58															ENSG00000131069	ACSS2	74818		2	0.1083	1.12e-05	cg12847395	-0.4093	7.7e-18	-0.08891	0.001368
rs2076668	ACSS2	rs6119522	20	33366481	G	A	0.3665	0.3665	-16.116	1.972e-58															ENSG00000131069	ACSS2	144164		2	0.1264	5.51e-07	cg12847395	-0.5049	6.57e-27	-0.08891	0.001368
rs2076668	ACSS2	rs6120723	20	33364655	C	T	0.3665	0.3665	-16.104	2.388e-58															ENSG00000131069	ACSS2	145990		2	0.126	6.22e-07	cg12847395	-0.5049	6.59e-27	-0.08891	0.001368
rs2076668	ACSS2	rs28542147	20	33376323	G	A	0.3664	0.3664	-16.101	2.504e-58		Yes													ENSG00000131069	ACSS2	134322		2	0.1256	6.46e-07	cg12847395	-0.5051	6.36e-27	-0.08891	0.001368
rs2076668	ACSS2	rs6120727	20	33374102	T	C	0.3664	0.3664	-16.097	2.669e-58		Yes	Yes	Yes	Yes										ENSG00000131069	ACSS2	136543		2	0.1253	7.05e-07	cg12847395	-0.5051	6.42e-27	-0.08891	0.001368
rs2076668	ACSS2	rs6119530	20	33403930	A	G	0.3649	0.3649	-16.092	2.924e-58															ENSG00000131069	ACSS2	106715		2	0.1196	2.39e-06	cg12847395	-0.5096	3.71e-27	-0.08891	0.001368
rs2076668	ACSS2	rs7267403	20	33372856	C	A	0.3667	0.3667	-16.081	3.483e-58		Yes													ENSG00000131069	ACSS2	137789		2	0.1169	3.68e-06	cg12847395	-0.5075	9.05e-28	-0.08891	0.001368
rs2076668	ACSS2	rs6119524	20	33373813	C	T	0.3668	0.3668	-16.074	3.859e-58		Yes	Yes	Yes	Yes										ENSG00000131069	ACSS2	136832		2	0.1169	3.67e-06	cg12847395	-0.5077	8.21e-28	-0.08891	0.001368
rs2076668	ACSS2	rs2295353	20	33356511	C	T	0.3655	0.3655	-16.065	4.466e-58															ENSG00000131069	ACSS2	154134		2	0.1211	1.78e-06	cg12847395	-0.4998	4.64e-26	-0.08891	0.001368
rs2076668	ACSS2	rs6120730	20	33385102	G	C	0.365	0.365	-16.065	4.47e-58		Yes													ENSG00000131069	ACSS2	125543		2	0.1191	2.54e-06	cg12847395	-0.5074	6.51e-27	-0.08891	0.001368
rs2076668	ACSS2	rs10048849	20	33419680	C	T	0.3652	0.3652	-16.051	5.611e-58															ENSG00000131069	ACSS2	90965		2	0.1257	7.08e-07	cg12847395	-0.5029	4.55e-26	-0.08891	0.001368
rs2076668	ACSS2	rs6088620	20	33412022	A	G	0.3666	0.3666	-16.03	7.949e-58	Promoter	Yes													ENSG00000131069	ACSS2	98623		2	0.118	3.01e-06	cg12847395	-0.5096	4.71e-28	-0.08891	0.001368
rs2076668	ACSS2	rs56244533	20	33434252	T	A	0.375	0.375	-16.022	8.905e-58															ENSG00000131069	ACSS2	76393		2	0.1116	5.76e-06	cg12847395	-0.4094	7.79e-18	-0.08891	0.001368
rs2076668	ACSS2	rs6087631	20	33403509	T	C	0.3665	0.3665	-16.015	1.006e-57															ENSG00000131069	ACSS2	107136		2	0.1178	3.16e-06	cg12847395	-0.5096	4.94e-28	-0.08891	0.001368
rs2076668	ACSS2	rs7262834	20	33400913	G	T	0.3661	0.3661	-16.013	1.031e-57		Yes													ENSG00000131069	ACSS2	109732		2	0.1183	2.98e-06	cg12847395	-0.5184	3.68e-28	-0.08891	0.001368
rs2076668	ACSS2	rs55753039	20	33394940	C	T	0.3664	0.3664	-16.003	1.22e-57															ENSG00000131069	ACSS2	115705		2	0.1195	2.48e-06	cg12847395	-0.51	3.66e-27	-0.08891	0.001368
rs2076668	ACSS2	rs6088607	20	33378733	C	T	0.3668	0.3668	-15.994	1.404e-57															ENSG00000131069	ACSS2	131912		2	0.119	2.18e-06	cg12847395	-0.5078	8.07e-28	-0.08891	0.001368
rs2076668	ACSS2	rs6087632	20	33407704	A	C	0.3661	0.3661	-15.993	1.435e-57															ENSG00000131069	ACSS2	102941		2	0.1245	8.51e-07	cg12847395	-0.5022	5.79e-26	-0.08891	0.001368
rs2076668	ACSS2	rs6088617	20	33408036	G	A	0.366	0.366	-15.977	1.854e-57															ENSG00000131069	ACSS2	102609		2	0.1246	8.21e-07	cg12847395	-0.5022	5.79e-26	-0.08891	0.001368
rs2076668	ACSS2	rs13041059	20	33366641	A	G	0.3665	0.3665	-15.962	2.369e-57															ENSG00000131069	ACSS2	144004		2	0.1264	5.54e-07	cg12847395	-0.5049	6.57e-27	-0.08891	0.001368
rs2076668	ACSS2	rs6119534	20	33441257	C	T	0.3565	0.3565	-15.958	2.492e-57															ENSG00000131069	ACSS2	69388		2	0.1252	8.32e-07	cg12847395	-0.4965	6.61e-25	-0.08891	0.001368
rs2076668	ACSS2	rs6088615	20	33400474	T	C	0.3678	0.3678	-15.861	1.176e-56															ENSG00000131069	ACSS2	110171		2	0.1262	2.91e-06	cg12847395	-0.5187	4.43e-29	-0.08891	0.001368
rs2076668	ACSS2	rs6120705	20	33313740	T	C	0.373	0.373	-15.701	1.495e-55	Enhancer	Yes	Yes	Yes	Yes										ENSG00000131069	ACSS2	196905		2	0.1245	8.22e-07	cg12847395	-0.4974	4.52e-26	-0.08891	0.001368
rs2076668	ACSS2	rs6119512	20	33306904	T	C	0.3716	0.3716	-15.69	1.777e-55		Yes													ENSG00000131069	ACSS2	203741		2	0.1193	2.18e-06	cg12847395	-0.4995	4.91e-26	-0.08891	0.001368
rs2076668	ACSS2	rs6088590	20	33313566	T	C	0.3748	0.3748	-15.675	2.254e-55	Enhancer	Yes	Yes	Yes	Yes										ENSG00000131069	ACSS2	197079		2	0.1228	8.66e-07	cg12847395	-0.4888	1.77e-25	-0.08891	0.001368
rs2076668	ACSS2	rs6087623	20	33317662	C	G	0.3736	0.3736	-15.654	3.138e-55															ENSG00000131069	ACSS2	192983		2	0.1166	3.91e-06	cg12847395	-0.5005	5.31e-27	-0.08891	0.001368
rs2076668	ACSS2	rs6058111	20	33310999	T	C	0.3737	0.3737	-15.651	3.278e-55															ENSG00000131069	ACSS2	199646		2	0.1173	3.6e-06	cg12847395	-0.4981	6.66e-27	-0.08891	0.001368
rs2076668	ACSS2	rs1998028	20	33344595	A	T	0.3721	0.3721	-15.645	3.569e-55															ENSG00000131069	ACSS2	166050		2	0.1199	2.26e-06	cg12847395	-0.489	5.67e-25	-0.08891	0.001368
rs2076668	ACSS2	rs3787222	20	33333040	T	A	0.3719	0.3719	-15.639	3.973e-55															ENSG00000131069	ACSS2	177605		2	0.1184	2.99e-06	cg12847395	-0.4962	9.33e-26	-0.08891	0.001368
rs2076668	ACSS2	rs6087626	20	33347328	C	T	0.3731	0.3731	-15.635	4.232e-55															ENSG00000131069	ACSS2	163317		2	0.1261	5.95e-07	cg12847395	-0.4981	3.66e-26	-0.08891	0.001368
rs2076668	ACSS2	rs2180276	20	33360785	T	A	0.3729	0.3729	-15.617	5.57e-55															ENSG00000131069	ACSS2	149860		2	0.121	1.69e-06	cg12847395	-0.4983	3.53e-26	-0.08891	0.001368
rs2076668	ACSS2	rs6087625	20	33342477	G	A	0.372	0.372	-15.607	6.494e-55															ENSG00000131069	ACSS2	168168		2	0.1204	2.11e-06	cg12847395	-0.4891	5.61e-25	-0.08891	0.001368
rs2076668	ACSS2	rs6088595	20	33358499	T	A	0.3515	0.3515	-15.582	9.705e-55															ENSG00000101464	PIGU	71904		2	0.1278	1.98e-06	cg26238134	-0.306	4.63e-18	-0.1322	0.00675
rs2076668	ACSS2	rs6120708	20	33335526	G	A	0.3737	0.3737	-15.545	1.708e-54															ENSG00000131069	ACSS2	175119		2	0.1166	3.9e-06	cg12847395	-0.4969	1.13e-26	-0.08891	0.001368
rs2076668	ACSS2	rs12626122	20	33425800	A	G	0.3453	0.3453	-15.529	2.207e-54															ENSG00000101464	PIGU	139205		2	0.1303	1.35e-06	cg26238134	-0.3039	7.38e-18	-0.1322	0.00675
rs2076668	ACSS2	rs6088618	20	33409350	G	A	0.4163	0.4163	-15.358	3.119e-53		Yes													ENSG00000131069	ACSS2	101295		2	0.1202	7.79e-07	cg12847395	-0.5504	1.58e-32	-0.08891	0.001368
rs2076668	ACSS2	rs6059973	20	33254329	A	T	0.4658	0.4658	-15.15	7.573e-52															ENSG00000101464	PIGU	32266	Yes	2	0.1079	8.23e-06	cg08999081	0.493	6.61e-27	0.09985	0.0007957
rs2076668	ACSS2	rs6059976	20	33261649	G	A	0.431	0.431	-14.406	4.717e-47															ENSG00000101464	PIGU	24946	Yes	2	0.1096	7.55e-06	cg08999081	0.4872	5.91e-24	0.09985	0.0007957
rs2076668	ACSS2	rs6088528	20	33156742	G	A	0.4699	0.4699	-14.277	3.058e-46															ENSG00000101464	PIGU	129853		2	0.1309	1.22e-08	cg08999081	0.6268	6.33e-44	0.09985	0.0007957
rs2076668	ACSS2	rs6088527	20	33155841	C	T	0.4697	0.4697	-14.223	6.631e-46															ENSG00000101464	PIGU	130754		2	0.1317	9.5e-09	cg08999081	0.6234	1.12e-43	0.09985	0.0007957
rs2076668	ACSS2	rs2295444	20	33173883	C	T	0.4699	0.4699	-14.219	7.004e-46															ENSG00000101464	PIGU	112712		2	0.1312	1.1e-08	cg08999081	0.6168	2.57e-43	0.09985	0.0007957
rs2076668	ACSS2	rs1884669	20	33171287	G	A	0.4692	0.4692	-14.203	8.784e-46															ENSG00000101464	PIGU	115308		2	0.1297	1.81e-08	cg08999081	0.6256	5.72e-44	0.09985	0.0007957
rs2076668	ACSS2	rs6059926	20	33164804	C	T	0.4697	0.4697	-14.193	1.014e-45															ENSG00000101464	PIGU	121791		2	0.1322	8.48e-09	cg08999081	0.6233	1.18e-43	0.09985	0.0007957
rs2076668	ACSS2	rs6088536	20	33189106	T	C	0.4686	0.4686	-14.167	1.462e-45		Yes										Yes			ENSG00000101464	PIGU	97489	Yes	2	0.1288	2.06e-08	cg08999081	0.6266	4.9e-44	0.09985	0.0007957
rs2076668	ACSS2	rs6087605	20	33180624	G	T	0.4687	0.4687	-14.159	1.641e-45															ENSG00000101464	PIGU	105971	Yes	2	0.1293	1.88e-08	cg08999081	0.6275	4.38e-44	0.09985	0.0007957
rs2076668	ACSS2	rs6058084	20	33183804	C	T	0.4688	0.4688	-14.139	2.192e-45															ENSG00000101464	PIGU	102791	Yes	2	0.1295	1.63e-08	cg08999081	0.621	9.68e-44	0.09985	0.0007957
rs2076668	ACSS2	rs6059934	20	33178324	G	T	0.4647	0.4647	-14.135	2.309e-45															ENSG00000101464	PIGU	108271	Yes	2	0.1309	2.91e-08	cg08999081	0.5913	1.8e-36	0.09985	0.0007957
rs2076668	ACSS2	rs3891369	20	33161127	C	T	0.4653	0.4653	-14.127	2.589e-45															ENSG00000101464	PIGU	125468		2	0.1349	1.01e-08	cg08999081	0.5813	2.15e-35	0.09985	0.0007957
rs2076668	ACSS2	rs764597	20	33161225	G	A	0.4695	0.4695	-14.123	2.758e-45															ENSG00000101464	PIGU	125370		2	0.134	5.59e-09	cg08999081	0.6234	1.16e-43	0.09985	0.0007957
rs2076668	ACSS2	rs6059932	20	33175466	C	T	0.4689	0.4689	-14.112	3.216e-45															ENSG00000101464	PIGU	111129	Yes	2	0.1293	1.69e-08	cg08999081	0.6213	9.19e-44	0.09985	0.0007957
rs2076668	ACSS2	rs6059938	20	33187130	G	A	0.4688	0.4688	-14.108	3.401e-45															ENSG00000101464	PIGU	99465	Yes	2	0.1292	1.74e-08	cg08999081	0.6203	1.04e-43	0.09985	0.0007957
rs2076668	ACSS2	rs6059913	20	33143288	G	A	0.4688	0.4688	-14.081	4.962e-45															ENSG00000101464	PIGU	143307		2	0.1332	7.02e-09	cg08999081	0.628	4.15e-44	0.09985	0.0007957
rs2076668	ACSS2	rs6059909	20	33139691	C	A	0.4696	0.4696	-14.068	5.934e-45															ENSG00000101464	PIGU	146904		2	0.1381	2e-09	cg08999081	0.6239	5.37e-43	0.09985	0.0007957
rs2076668	ACSS2	rs6059956	20	33220070	T	C	0.4683	0.4683	-14.066	6.187e-45															ENSG00000101464	PIGU	66525	Yes	2	0.1257	3.35e-08	cg08999081	0.6161	4.1e-43	0.09985	0.0007957
rs2076668	ACSS2	rs6120675	20	33138870	T	C	0.4705	0.4705	-14.062	6.467e-45															ENSG00000101464	PIGU	147725		2	0.1334	5.62e-09	cg08999081	0.6186	2.36e-43	0.09985	0.0007957
rs2076668	ACSS2	rs6088559	20	33228312	C	A	0.3608	0.3608	-14.061	6.636e-45															ENSG00000101464	PIGU	58283	Yes	2	0.1421	1.04e-07	cg26238134	-0.3194	1.49e-20	-0.1322	0.00675
rs2076668	ACSS2	rs6059918	20	33150503	C	T	0.4703	0.4703	-14.054	7.236e-45		Yes													ENSG00000101464	PIGU	136092		2	0.1355	3.55e-09	cg08999081	0.6176	2.24e-43	0.09985	0.0007957
rs2076668	ACSS2	rs11167239	20	33140472	G	A	0.4688	0.4688	-14	1.552e-44		Yes													ENSG00000101464	PIGU	146123		2	0.1347	5.19e-09	cg08999081	0.6291	6.35e-44	0.09985	0.0007957
rs2076668	ACSS2	rs6087600	20	33157217	T	C	0.4692	0.4692	-13.964	2.584e-44															ENSG00000101464	PIGU	129378		2	0.1322	9.38e-09	cg08999081	0.6259	5.45e-44	0.09985	0.0007957
rs2076668	ACSS2	rs6120663	20	33081906	C	A	0.4106	0.4106	-13.84	1.465e-43		Yes													ENSG00000101464	PIGU	204689		2	0.1245	2.09e-07	cg08999081	0.5438	2.15e-27	0.09985	0.0007957
rs2076668	ACSS2	rs13044413	20	33020957	A	G	0.4115	0.4115	-13.762	4.304e-43															ENSG00000101464	PIGU	265638		2	0.1244	2.16e-07	cg08999081	0.5459	3.16e-28	0.09985	0.0007957
rs2076668	ACSS2	rs6142206	20	33212055	G	A	0.39	0.39	-13.719	7.857e-43															ENSG00000101464	PIGU	74540	Yes	2	0.1232	1.08e-06	cg08999081	0.5373	1.86e-25	0.09985	0.0007957
rs2076668	ACSS2	rs6059897	20	33113224	A	G	0.4793	0.4793	-13.563	6.615e-42	Enhancer	Yes								Yes					ENSG00000101464	PIGU	173371		2	0.1262	2.88e-08	cg08999081	0.6163	4.17e-43	0.09985	0.0007957
rs2076668	ACSS2	rs6088484	20	32985961	T	C	0.5217	0.4783	13.554	7.524e-42															ENSG00000101464	PIGU	300634		2	-0.1271	3.06e-08	cg08999081	-0.6351	9.39e-45	0.09985	0.0007957
rs2076668	ACSS2	rs8125522	20	32992324	G	C	0.5218	0.4782	13.54	9.119e-42		Yes													ENSG00000101464	PIGU	294271		2	-0.13	1.6e-08	cg08999081	-0.6351	9.37e-45	0.09985	0.0007957
rs2076668	ACSS2	rs6059878	20	33087166	A	T	0.4778	0.4778	-13.537	9.482e-42															ENSG00000101464	PIGU	199429		2	0.124	1.32e-07	cg08999081	0.6367	7.45e-45	0.09985	0.0007957
rs2076668	ACSS2	rs6120668	20	33099793	A	G	0.4727	0.4727	-13.537	9.506e-42	Enhancer	Yes			Yes										ENSG00000101464	PIGU	186802		2	0.1288	2.07e-08	cg08999081	0.6368	7.42e-45	0.09985	0.0007957
rs2076668	ACSS2	rs6059892	20	33105766	A	G	0.4777	0.4777	-13.536	9.578e-42	Enhancer	Yes													ENSG00000101464	PIGU	180829		2	0.1286	2.23e-08	cg08999081	0.6367	7.4e-45	0.09985	0.0007957
rs2076668	ACSS2	rs6059890	20	33101653	G	C	0.4783	0.4783	-13.535	9.671e-42		Yes			Yes										ENSG00000101464	PIGU	184942		2	0.1264	3.6e-08	cg08999081	0.6352	1.13e-44	0.09985	0.0007957
rs2076668	ACSS2	rs6059868	20	33079460	A	G	0.4782	0.4782	-13.532	1.015e-41															ENSG00000101464	PIGU	207135		2	0.1265	3.58e-08	cg08999081	0.6351	9.35e-45	0.09985	0.0007957
rs2076668	ACSS2	rs6088483	20	32984714	T	A	0.5218	0.4782	13.532	1.018e-41															ENSG00000101464	PIGU	301881		2	-0.1271	3.06e-08	cg08999081	-0.6353	9.36e-45	0.09985	0.0007957
rs2076668	ACSS2	rs6059882	20	33090167	T	C	0.4795	0.4795	-13.531	1.032e-41															ENSG00000101464	PIGU	196428		2	0.126	2.92e-08	cg08999081	0.6162	5.25e-43	0.09985	0.0007957
rs2076668	ACSS2	rs6059863	20	33069600	A	G	0.4795	0.4795	-13.529	1.061e-41		Yes	Yes	Yes	Yes										ENSG00000101464	PIGU	216995		2	0.1272	2.11e-08	cg08999081	0.6161	4.39e-43	0.09985	0.0007957
rs2076668	ACSS2	rs4911421	20	32998948	T	C	0.5222	0.4778	13.527	1.085e-41															ENSG00000101464	PIGU	287647		2	-0.1302	1.48e-08	cg08999081	-0.6368	5.98e-45	0.09985	0.0007957
rs2076668	ACSS2	rs6120645	20	33025171	C	T	0.4779	0.4779	-13.521	1.17e-41															ENSG00000101464	PIGU	261424		2	0.1293	1.89e-08	cg08999081	0.6368	5.97e-45	0.09985	0.0007957
rs2076668	ACSS2	rs6059840	20	33030405	G	A	0.4779	0.4779	-13.518	1.217e-41															ENSG00000101464	PIGU	256190		2	0.1253	4.95e-08	cg08999081	0.6368	5.97e-45	0.09985	0.0007957
rs2076668	ACSS2	rs6059851	20	33047945	G	A	0.4783	0.4783	-13.518	1.227e-41															ENSG00000101464	PIGU	238650		2	0.1271	3.06e-08	cg08999081	0.6351	9.35e-45	0.09985	0.0007957
rs2076668	ACSS2	rs6058059	20	33070159	C	T	0.4778	0.4778	-13.515	1.282e-41		Yes	Yes	Yes	Yes										ENSG00000101464	PIGU	216436		2	0.1292	1.97e-08	cg08999081	0.6368	5.97e-45	0.09985	0.0007957
rs2076668	ACSS2	rs6087587	20	33058628	G	T	0.4779	0.4779	-13.513	1.303e-41															ENSG00000101464	PIGU	227967		2	0.1293	1.89e-08	cg08999081	0.6366	8.01e-45	0.09985	0.0007957
rs2076668	ACSS2	rs6058040	20	33013751	C	G	0.4784	0.4784	-13.512	1.321e-41															ENSG00000101464	PIGU	272844		2	0.1279	2.51e-08	cg08999081	0.6351	9.35e-45	0.09985	0.0007957
rs2076668	ACSS2	rs3761147	20	32996689	G	T	0.5223	0.4777	13.511	1.338e-41															ENSG00000101464	PIGU	289906		2	-0.1271	3.81e-08	cg08999081	-0.6368	6.52e-45	0.09985	0.0007957
rs2076668	ACSS2	rs6088489	20	32997945	A	G	0.5221	0.4779	13.511	1.347e-41															ENSG00000101464	PIGU	288650		2	-0.1288	2.14e-08	cg08999081	-0.6368	5.98e-45	0.09985	0.0007957
rs2076668	ACSS2	rs6058073	20	33116483	T	C	0.4781	0.4781	-13.509	1.387e-41	Enhancer	Yes						Yes		Yes					ENSG00000101464	PIGU	170112		2	0.1246	4.91e-08	cg08999081	0.6259	1.69e-43	0.09985	0.0007957
rs2076668	ACSS2	rs6058051	20	33044862	G	A	0.4779	0.4779	-13.509	1.39e-41															ENSG00000101464	PIGU	241733		2	0.1293	1.89e-08	cg08999081	0.6366	8.01e-45	0.09985	0.0007957
rs2076668	ACSS2	rs4911423	20	32999386	T	A	0.5218	0.4782	13.507	1.42e-41															ENSG00000101464	PIGU	287209		2	-0.1271	3.06e-08	cg08999081	-0.6351	9.27e-45	0.09985	0.0007957
rs2076668	ACSS2	rs2889850	20	33010647	G	C	0.5221	0.4779	13.504	1.48e-41															ENSG00000101464	PIGU	275948		2	-0.1293	1.89e-08	cg08999081	-0.6368	5.97e-45	0.09985	0.0007957
rs2076668	ACSS2	rs6059861	20	33068563	A	T	0.4782	0.4782	-13.502	1.513e-41															ENSG00000101464	PIGU	218032		2	0.1271	3.06e-08	cg08999081	0.6351	9.35e-45	0.09985	0.0007957
rs2076668	ACSS2	rs6059835	20	33020141	A	G	0.4779	0.4779	-13.502	1.521e-41															ENSG00000101464	PIGU	266454		2	0.1293	1.89e-08	cg08999081	0.6368	5.97e-45	0.09985	0.0007957
rs2076668	ACSS2	rs4911419	20	32995873	G	A	0.5222	0.4778	13.498	1.608e-41															ENSG00000101464	PIGU	290722		2	-0.129	2.04e-08	cg08999081	-0.6368	5.98e-45	0.09985	0.0007957
rs2076668	ACSS2	rs6059855	20	33057328	C	G	0.4779	0.4779	-13.495	1.664e-41															ENSG00000101464	PIGU	229267		2	0.1293	1.89e-08	cg08999081	0.6366	8.01e-45	0.09985	0.0007957
rs2076668	ACSS2	rs6058057	20	33065283	G	A	0.4777	0.4777	-13.495	1.677e-41															ENSG00000101464	PIGU	221312		2	0.1293	1.89e-08	cg08999081	0.6368	5.97e-45	0.09985	0.0007957
rs2076668	ACSS2	rs2378205	20	33110803	C	G	0.4777	0.4777	-13.495	1.684e-41	Enhancer	Yes			Yes										ENSG00000101464	PIGU	175792		2	0.1293	1.89e-08	cg08999081	0.6368	5.97e-45	0.09985	0.0007957
rs2076668	ACSS2	rs6059845	20	33036500	G	A	0.4784	0.4784	-13.494	1.696e-41															ENSG00000101464	PIGU	250095		2	0.127	3.14e-08	cg08999081	0.6351	9.35e-45	0.09985	0.0007957
rs2076668	ACSS2	rs6059850	20	33044784	C	G	0.4775	0.4775	-13.492	1.736e-41															ENSG00000101464	PIGU	241811		2	0.1292	1.78e-08	cg08999081	0.6358	8.15e-45	0.09985	0.0007957
rs2076668	ACSS2	rs6119497	20	33012529	T	A	0.4779	0.4779	-13.491	1.778e-41															ENSG00000101464	PIGU	274066		2	0.1286	2.07e-08	cg08999081	0.6368	5.97e-45	0.09985	0.0007957
rs2076668	ACSS2	rs6120644	20	33023810	G	A	0.4779	0.4779	-13.487	1.856e-41	Enhancer	Yes													ENSG00000101464	PIGU	262785		2	0.1293	1.89e-08	cg08999081	0.6368	5.97e-45	0.09985	0.0007957
rs2076668	ACSS2	rs6087579	20	32985155	A	G	0.521	0.479	13.486	1.881e-41		Yes													ENSG00000101464	PIGU	301440		2	-0.1262	2.84e-08	cg08999081	-0.6166	4.06e-43	0.09985	0.0007957
rs2076668	ACSS2	rs6059872	20	33082775	C	A	0.4777	0.4777	-13.485	1.919e-41															ENSG00000101464	PIGU	203820		2	0.1298	1.64e-08	cg08999081	0.637	7.62e-45	0.09985	0.0007957
rs2076668	ACSS2	rs6059905	20	33126946	T	C	0.4775	0.4775	-13.483	1.97e-41		Yes													ENSG00000101464	PIGU	159649		2	0.1295	1.87e-08	cg08999081	0.6365	8.1e-45	0.09985	0.0007957
rs2076668	ACSS2	rs6087592	20	33114503	A	G	0.4797	0.4797	-13.482	1.987e-41	Enhancer	Yes								Yes					ENSG00000101464	PIGU	172092		2	0.1217	1.16e-07	cg08999081	0.6315	1.42e-44	0.09985	0.0007957
rs2076668	ACSS2	rs4911417	20	32970606	C	G	0.5224	0.4776	13.481	2.014e-41															ENSG00000101464	PIGU	315989		2	-0.1266	3.41e-08	cg08999081	-0.6341	9.44e-45	0.09985	0.0007957
rs2076668	ACSS2	rs6120666	20	33090718	A	G	0.4721	0.4721	-13.481	2.034e-41															ENSG00000101464	PIGU	195877		2	0.1285	2.11e-08	cg08999081	0.6359	7.06e-45	0.09985	0.0007957
rs2076668	ACSS2	rs6088488	20	32992631	T	C	0.5228	0.4772	13.476	2.153e-41															ENSG00000101464	PIGU	293964		2	-0.1295	1.75e-08	cg08999081	-0.6361	5.54e-45	0.09985	0.0007957
rs2076668	ACSS2	rs6059827	20	33016358	G	A	0.4779	0.4779	-13.476	2.161e-41															ENSG00000101464	PIGU	270237		2	0.1284	2.44e-08	cg08999081	0.6368	5.97e-45	0.09985	0.0007957
rs2076668	ACSS2	rs6120650	20	33039973	G	A	0.4779	0.4779	-13.473	2.245e-41															ENSG00000101464	PIGU	246622		2	0.1298	1.66e-08	cg08999081	0.6368	5.87e-45	0.09985	0.0007957
rs2076668	ACSS2	rs6059834	20	33019299	A	G	0.4779	0.4779	-13.473	2.262e-41															ENSG00000101464	PIGU	267296		2	0.1293	1.89e-08	cg08999081	0.6368	5.97e-45	0.09985	0.0007957
rs2076668	ACSS2	rs3736762	20	33037336	C	T	0.4779	0.4779	-13.472	2.285e-41															ENSG00000101464	PIGU	249259		2	0.1291	1.95e-08	cg08999081	0.6368	5.97e-45	0.09985	0.0007957
rs2076668	ACSS2	rs6059893	20	33105897	T	G	0.4783	0.4783	-13.472	2.289e-41	Enhancer	Yes													ENSG00000101464	PIGU	180698		2	0.1267	3.34e-08	cg08999081	0.6352	1.14e-44	0.09985	0.0007957
rs2076668	ACSS2	rs2378204	20	33067904	A	G	0.4777	0.4777	-13.472	2.292e-41															ENSG00000101464	PIGU	218691		2	0.1293	1.89e-08	cg08999081	0.6368	5.97e-45	0.09985	0.0007957
rs2076668	ACSS2	rs6579165	20	32994715	A	G	0.5222	0.4778	13.472	2.298e-41															ENSG00000101464	PIGU	291880		2	-0.1293	1.89e-08	cg08999081	-0.6368	5.99e-45	0.09985	0.0007957
rs2076668	ACSS2	rs4911418	20	32994257	G	A	0.5222	0.4778	13.47	2.339e-41															ENSG00000101464	PIGU	292338		2	-0.1293	1.89e-08	cg08999081	-0.6368	5.99e-45	0.09985	0.0007957
rs2076668	ACSS2	rs6120669	20	33105028	T	C	0.472	0.472	-13.47	2.345e-41	Promoter	Yes			Yes										ENSG00000101464	PIGU	181567		2	0.1295	1.72e-08	cg08999081	0.6309	1.55e-43	0.09985	0.0007957
rs2076668	ACSS2	rs4911422	20	32999345	T	C	0.5222	0.4778	13.467	2.456e-41															ENSG00000101464	PIGU	287250		2	-0.1293	1.89e-08	cg08999081	-0.6368	5.93e-45	0.09985	0.0007957
rs2076668	ACSS2	rs945674	20	32964247	G	C	0.5274	0.4726	13.466	2.47e-41	Enhancer	Yes	Yes	Yes	Yes										ENSG00000101464	PIGU	322348		2	-0.1293	1.89e-08	cg08999081	-0.6355	7.79e-45	0.09985	0.0007957
rs2076668	ACSS2	rs6088508	20	33060081	A	G	0.4784	0.4784	-13.463	2.566e-41															ENSG00000101464	PIGU	226514		2	0.1328	6.69e-09	cg08999081	0.6327	4.68e-44	0.09985	0.0007957
rs2076668	ACSS2	rs6059829	20	33017074	G	A	0.4779	0.4779	-13.463	2.578e-41															ENSG00000101464	PIGU	269521		2	0.1302	1.49e-08	cg08999081	0.6368	5.97e-45	0.09985	0.0007957
rs2076668	ACSS2	rs2144717	20	33076333	A	G	0.4771	0.4771	-13.461	2.662e-41															ENSG00000101464	PIGU	210262		2	0.1296	1.73e-08	cg08999081	0.6307	1.63e-43	0.09985	0.0007957
rs2076668	ACSS2	rs2105109	20	32971932	A	G	0.5279	0.4721	13.46	2.707e-41		Yes													ENSG00000101464	PIGU	314663		2	-0.1242	1.26e-07	cg08999081	-0.6347	7.35e-45	0.09985	0.0007957
rs2076668	ACSS2	rs2424992	20	33012060	C	T	0.4779	0.4779	-13.457	2.813e-41															ENSG00000101464	PIGU	274535		2	0.1285	2.29e-08	cg08999081	0.6385	9.25e-45	0.09985	0.0007957
rs2076668	ACSS2	rs6058029	20	32969643	T	C	0.5279	0.4721	13.453	2.943e-41															ENSG00000101464	PIGU	316952		2	-0.1288	2.07e-08	cg08999081	-0.6347	7.35e-45	0.09985	0.0007957
rs2076668	ACSS2	rs6141471	20	33006730	A	G	0.5217	0.4783	13.453	2.954e-41															ENSG00000101464	PIGU	279865		2	-0.1275	2.72e-08	cg08999081	-0.6351	9.35e-45	0.09985	0.0007957
rs2076668	ACSS2	rs1890000	20	32968312	G	T	0.5206	0.4794	13.451	3.043e-41															ENSG00000101464	PIGU	318283		2	-0.1259	3.09e-08	cg08999081	-0.6161	4.42e-43	0.09985	0.0007957
rs2076668	ACSS2	rs4277599	20	33008905	T	C	0.5216	0.4784	13.45	3.074e-41		Yes	Yes	Yes	Yes										ENSG00000101464	PIGU	277690		2	-0.1257	4.59e-08	cg08999081	-0.6351	9.35e-45	0.09985	0.0007957
rs2076668	ACSS2	rs6059866	20	33075810	T	G	0.4772	0.4772	-13.449	3.109e-41															ENSG00000101464	PIGU	210785		2	0.1266	4.36e-08	cg08999081	0.6359	1.32e-44	0.09985	0.0007957
rs2076668	ACSS2	rs6059797	20	32971424	G	A	0.5279	0.4721	13.449	3.124e-41															ENSG00000101464	PIGU	315171		2	-0.1288	2.07e-08	cg08999081	-0.6347	7.35e-45	0.09985	0.0007957
rs2076668	ACSS2	rs2225837	20	33005634	C	T	0.5221	0.4779	13.43	4.015e-41															ENSG00000101464	PIGU	280961		2	-0.1293	1.89e-08	cg08999081	-0.6368	5.97e-45	0.09985	0.0007957
rs2076668	ACSS2	rs4911420	20	32998654	T	C	0.5219	0.4781	13.426	4.253e-41															ENSG00000101464	PIGU	287941		2	-0.1271	3.06e-08	cg08999081	-0.6351	9.36e-45	0.09985	0.0007957
rs2076668	ACSS2	rs2184836	20	32963369	A	G	0.528	0.472	13.423	4.431e-41	Enhancer														ENSG00000101464	PIGU	323226		2	-0.1248	5.4e-08	cg08999081	-0.6347	7.39e-45	0.09985	0.0007957
rs2076668	ACSS2	rs2378135	20	32962926	T	C	0.528	0.472	13.409	5.359e-41															ENSG00000101464	PIGU	323669		2	-0.1248	5.4e-08	cg08999081	-0.6365	6.65e-45	0.09985	0.0007957
rs2076668	ACSS2	rs9789792	20	32957709	G	A	0.527	0.473	13.394	6.531e-41															ENSG00000101464	PIGU	328886		2	-0.1271	3.06e-08	cg08999081	-0.6345	3.01e-44	0.09985	0.0007957
rs2076668	ACSS2	rs6059880	20	33088669	G	A	0.4791	0.4791	-13.391	6.797e-41															ENSG00000101464	PIGU	197926		2	0.1256	3.9e-08	cg08999081	0.641	1.81e-45	0.09985	0.0007957
rs2076668	ACSS2	rs6059843	20	33036128	C	G	0.4796	0.4796	-13.369	9.141e-41															ENSG00000101464	PIGU	250467		2	0.1264	2.69e-08	cg08999081	0.6161	4.39e-43	0.09985	0.0007957
rs2076668	ACSS2	rs6088478	20	32971719	T	C	0.5224	0.4776	13.369	9.178e-41		Yes													ENSG00000101464	PIGU	314876		2	-0.1263	3.54e-08	cg08999081	-0.6327	1.62e-44	0.09985	0.0007957
rs2076668	ACSS2	rs6088498	20	33020446	A	G	0.4677	0.4677	-13.348	1.225e-40															ENSG00000101464	PIGU	266149		2	0.1294	3.48e-08	cg08999081	0.5948	1.13e-35	0.09985	0.0007957
rs2076668	ACSS2	rs4911152	20	32955024	T	C	0.5277	0.4723	13.339	1.379e-40	Enhancer														ENSG00000101464	PIGU	331571		2	-0.1266	3.41e-08	cg08999081	-0.6332	3.61e-44	0.09985	0.0007957
rs2076668	ACSS2	rs6088479	20	32971736	T	C	0.5229	0.4771	13.338	1.396e-40		Yes													ENSG00000101464	PIGU	314859		2	-0.1284	2.19e-08	cg08999081	-0.6361	5.55e-45	0.09985	0.0007957
rs2076668	ACSS2	rs6087580	20	32992592	A	G	0.5322	0.4678	13.336	1.432e-40															ENSG00000101464	PIGU	294003		2	-0.1313	2.12e-08	cg08999081	-0.5952	1.07e-35	0.09985	0.0007957
rs2076668	ACSS2	rs6059779	20	32950325	C	T	0.5285	0.4715	13.327	1.621e-40		Yes													ENSG00000101464	PIGU	336270		2	-0.1291	1.84e-08	cg08999081	-0.6353	2.14e-44	0.09985	0.0007957
rs2076668	ACSS2	rs4911151	20	32932273	T	C	0.5267	0.4733	13.32	1.763e-40															ENSG00000101464	PIGU	354322		2	-0.1343	3.47e-09	cg08999081	-0.6207	1.85e-41	0.09985	0.0007957
rs2076668	ACSS2	rs1205334	20	32930369	T	C	0.5285	0.4715	13.313	1.935e-40															ENSG00000101464	PIGU	356226		2	-0.1275	2.75e-08	cg08999081	-0.6387	9.96e-45	0.09985	0.0007957
rs2076668	ACSS2	rs11700221	20	32940320	T	C	0.5203	0.4797	13.31	2.027e-40															ENSG00000101464	PIGU	346275		2	-0.1326	3.38e-09	cg08999081	-0.6013	6.97e-40	0.09985	0.0007957
rs2076668	ACSS2	rs6087574	20	32948753	T	C	0.5234	0.4766	13.307	2.119e-40															ENSG00000101464	PIGU	337842		2	-0.1293	1.83e-08	cg08999081	-0.6353	2.14e-44	0.09985	0.0007957
rs2076668	ACSS2	rs2378134	20	32938085	C	T	0.5203	0.4797	13.298	2.379e-40															ENSG00000101464	PIGU	348510		2	-0.133	2.75e-09	cg08999081	-0.6015	7.11e-40	0.09985	0.0007957
rs2076668	ACSS2	rs6088471	20	32932643	C	A	0.5215	0.4785	13.29	2.649e-40															ENSG00000101464	PIGU	353952		2	-0.1343	3.54e-09	cg08999081	-0.6199	1.98e-41	0.09985	0.0007957
rs2076668	ACSS2	rs6579161	20	32948784	T	C	0.5234	0.4766	13.285	2.824e-40															ENSG00000101464	PIGU	337811		2	-0.1296	1.65e-08	cg08999081	-0.6353	2.14e-44	0.09985	0.0007957
rs2076668	ACSS2	rs13043505	20	32946905	G	T	0.5209	0.4791	13.23	5.872e-40															ENSG00000101464	PIGU	339690		2	-0.1275	2.15e-08	cg08999081	-0.6146	5.02e-42	0.09985	0.0007957
rs2076668	ACSS2	rs6141469	20	33004002	T	C	0.5224	0.4776	13.227	6.134e-40															ENSG00000101464	PIGU	282593		2	-0.1291	2e-08	cg08999081	-0.6368	5.97e-45	0.09985	0.0007957
rs2076668	ACSS2	rs3746455	20	32957216	G	A	0.5281	0.4719	13.224	6.336e-40															ENSG00000101464	PIGU	329379		2	-0.1277	3.13e-08	cg08999081	-0.6336	3.59e-44	0.09985	0.0007957
rs2076668	ACSS2	rs1205335	20	32927507	C	T	0.5265	0.4735	13.209	7.818e-40															ENSG00000101464	PIGU	359088		2	-0.1291	3.07e-08	cg08999081	-0.6198	2.01e-41	0.09985	0.0007957
rs2076668	ACSS2	rs13043504	20	32946904	G	C	0.5211	0.4789	13.199	8.909e-40															ENSG00000101464	PIGU	339691		2	-0.1275	2.15e-08	cg08999081	-0.6146	5.02e-42	0.09985	0.0007957
rs2076668	ACSS2	rs8121066	20	32992247	T	C	0.5321	0.4679	13.168	1.34e-39															ENSG00000101464	PIGU	294348		2	-0.1242	1.26e-07	cg08999081	-0.636	5.48e-45	0.09985	0.0007957
rs2076668	ACSS2	rs6120620	20	32934054	C	A	0.5274	0.4726	13.162	1.457e-39															ENSG00000101464	PIGU	352541		2	-0.1292	3.05e-08	cg08999081	-0.6215	2.34e-39	0.09985	0.0007957
rs2076668	ACSS2	rs6059875	20	33086090	T	G	0.4831	0.4831	-13.157	1.547e-39															ENSG00000101464	PIGU	200505		2	0.12	1.19e-07	cg08999081	0.6135	7.44e-43	0.09985	0.0007957
rs2076668	ACSS2	rs6058070	20	33103521	G	C	0.483	0.483	-13.122	2.452e-39		Yes			Yes										ENSG00000101464	PIGU	183074		2	0.1195	1.36e-07	cg08999081	0.6135	7.39e-43	0.09985	0.0007957
rs2076668	ACSS2	rs6059896	20	33111783	T	C	0.4831	0.4831	-13.114	2.732e-39	Enhancer	Yes			Yes										ENSG00000101464	PIGU	174812		2	0.1195	1.36e-07	cg08999081	0.6139	6.81e-43	0.09985	0.0007957
rs2076668	ACSS2	rs6142159	20	32993035	G	A	0.5169	0.4831	13.093	3.618e-39															ENSG00000101464	PIGU	293560		2	-0.1213	8.94e-08	cg08999081	-0.6136	7.11e-43	0.09985	0.0007957
rs2076668	ACSS2	rs6088502	20	33037644	A	T	0.4832	0.4832	-13.087	3.886e-39															ENSG00000101464	PIGU	248951		2	0.1195	1.36e-07	cg08999081	0.6135	7.51e-43	0.09985	0.0007957
rs2076668	ACSS2	rs6058052	20	33047084	A	G	0.4843	0.4843	-13.076	4.521e-39		Yes	Yes												ENSG00000101464	PIGU	239511		2	0.1265	1.78e-08	cg08999081	0.6055	8.44e-41	0.09985	0.0007957
rs2076668	ACSS2	rs6059824	20	33014543	T	C	0.4843	0.4843	-13.07	4.907e-39															ENSG00000101464	PIGU	272052		2	0.1263	1.89e-08	cg08999081	0.6055	8.44e-41	0.09985	0.0007957
rs2076668	ACSS2	rs6059867	20	33078103	C	T	0.4831	0.4831	-13.069	4.924e-39															ENSG00000101464	PIGU	208492		2	0.1199	1.25e-07	cg08999081	0.6135	7.46e-43	0.09985	0.0007957
rs2076668	ACSS2	rs6142157	20	32984172	C	G	0.517	0.483	13.069	4.944e-39															ENSG00000101464	PIGU	302423		2	-0.1195	1.36e-07	cg08999081	-0.6137	7.5e-43	0.09985	0.0007957
rs2076668	ACSS2	rs6058041	20	33018008	A	G	0.4844	0.4844	-13.063	5.387e-39															ENSG00000101464	PIGU	268587		2	0.1269	1.6e-08	cg08999081	0.6055	8.44e-41	0.09985	0.0007957
rs2076668	ACSS2	rs56049597	20	32952495	A	G	0.5274	0.4726	13.06	5.569e-39	Enhancer														ENSG00000101464	PIGU	334100		2	-0.1266	3.37e-08	cg08999081	-0.6332	3.62e-44	0.09985	0.0007957
rs2076668	ACSS2	rs4142007	20	32990050	G	T	0.5166	0.4834	13.055	5.948e-39	Enhancer	Yes								Yes					ENSG00000101464	PIGU	296545		2	-0.1188	1.61e-07	cg08999081	-0.6125	9.85e-43	0.09985	0.0007957
rs2076668	ACSS2	rs62212172	20	32987705	G	A	0.5166	0.4834	13.053	6.122e-39		Yes	Yes												ENSG00000101464	PIGU	298890		2	-0.1188	1.61e-07	cg08999081	-0.6125	9.83e-43	0.09985	0.0007957
rs2076668	ACSS2	rs6141465	20	32967314	T	C	0.5171	0.4829	13.031	8.149e-39	Enhancer	Yes													ENSG00000101464	PIGU	319281		2	-0.1195	1.36e-07	cg08999081	-0.6135	7.49e-43	0.09985	0.0007957
rs2076668	ACSS2	rs6142164	20	33006597	C	T	0.5156	0.4844	13.03	8.309e-39															ENSG00000101464	PIGU	279998		2	-0.1254	4.77e-08	cg08999081	-0.6055	8.41e-41	0.09985	0.0007957
rs2076668	ACSS2	rs6088512	20	33095891	G	A	0.483	0.483	-13.027	8.622e-39															ENSG00000101464	PIGU	190704		2	0.1195	1.36e-07	cg08999081	0.6135	7.44e-43	0.09985	0.0007957
rs2076668	ACSS2	rs6142153	20	32968747	C	G	0.5159	0.4841	13.025	8.844e-39															ENSG00000101464	PIGU	317848		2	-0.1265	1.78e-08	cg08999081	-0.6055	8.41e-41	0.09985	0.0007957
rs2076668	ACSS2	rs6059774	20	32935192	A	G	0.5327	0.4673	13.016	9.884e-39															ENSG00000101464	PIGU	351403		2	-0.129	3.31e-08	cg08999081	-0.6186	3.09e-38	0.09985	0.0007957
rs2076668	ACSS2	rs12624640	20	32952125	G	A	0.3991	0.3991	-13.013	1.029e-38	Promoter	Yes													ENSG00000101464	PIGU	334470		2	0.1209	1.79e-06	cg08999081	0.5456	5.64e-26	0.09985	0.0007957
rs2076668	ACSS2	rs7271970	20	32987666	A	G	0.5155	0.4845	13.013	1.036e-38		Yes	Yes												ENSG00000101464	PIGU	298929		2	-0.1259	2.13e-08	cg08999081	-0.6046	1.09e-40	0.09985	0.0007957
rs2076668	ACSS2	rs6120642	20	33012531	A	G	0.4688	0.4688	-13.012	1.047e-38															ENSG00000101464	PIGU	274064		2	0.1283	2.24e-08	cg08999081	0.6366	6.77e-45	0.09985	0.0007957
rs2076668	ACSS2	rs12480410	20	32988678	C	T	0.5155	0.4845	13.01	1.068e-38		Yes								Yes					ENSG00000101464	PIGU	297917		2	-0.1259	2.13e-08	cg08999081	-0.6046	1.09e-40	0.09985	0.0007957
rs2076668	ACSS2	rs2378203	20	32993846	A	T	0.518	0.482	13	1.217e-38															ENSG00000101464	PIGU	292749		2	-0.1251	7.27e-08	cg08999081	-0.6276	9.15e-44	0.09985	0.0007957
rs2076668	ACSS2	rs6088475	20	32964987	T	C	0.516	0.484	12.994	1.316e-38	Enhancer	Yes	Yes	Yes	Yes										ENSG00000101464	PIGU	321608		2	-0.1262	1.92e-08	cg08999081	-0.6056	8.44e-41	0.09985	0.0007957
rs2076668	ACSS2	rs6059844	20	33036482	A	G	0.4845	0.4845	-12.987	1.442e-38															ENSG00000101464	PIGU	250113		2	0.1272	1.49e-08	cg08999081	0.6055	8.43e-41	0.09985	0.0007957
rs2076668	ACSS2	rs6059860	20	33063830	A	C	0.4696	0.4696	-12.973	1.748e-38															ENSG00000101464	PIGU	222765		2	0.1293	1.89e-08	cg08999081	0.6368	5.97e-45	0.09985	0.0007957
rs2076668	ACSS2	rs7271144	20	32948885	G	C	0.518	0.482	12.965	1.935e-38															ENSG00000101464	PIGU	337710		2	-0.1223	7.28e-08	cg08999081	-0.6162	2.31e-42	0.09985	0.0007957
rs2076668	ACSS2	rs4258875	20	32924895	C	A	0.5272	0.4728	12.919	3.517e-38															ENSG00000101464	PIGU	361700		2	-0.1361	2.4e-09	cg08999081	-0.623	1.25e-41	0.09985	0.0007957
rs2076668	ACSS2	rs1205342	20	32921842	C	T	0.5274	0.4726	12.914	3.76e-38															ENSG00000101464	PIGU	364753		2	-0.1357	2.63e-09	cg08999081	-0.623	1.25e-41	0.09985	0.0007957
rs2076668	ACSS2	rs6058050	20	33044463	A	G	0.4669	0.4669	-12.914	3.762e-38															ENSG00000101464	PIGU	242132		2	0.1244	9.94e-08	cg08999081	0.6226	8.62e-44	0.09985	0.0007957
rs2076668	ACSS2	rs8114616	20	32969092	G	T	0.5116	0.4884	12.897	4.709e-38															ENSG00000101464	PIGU	317503		2	-0.1095	4.7e-06	cg08999081	-0.5823	9.24e-37	0.09985	0.0007957
rs2076668	ACSS2	rs1205346	20	32914269	C	T	0.5261	0.4739	12.892	4.982e-38															ENSG00000101464	PIGU	372326		2	-0.1325	3.69e-09	cg08999081	-0.5944	1.5e-38	0.09985	0.0007957
rs2076668	ACSS2	rs1205343	20	32921602	A	G	0.5275	0.4725	12.885	5.493e-38															ENSG00000101464	PIGU	364993		2	-0.1357	2.63e-09	cg08999081	-0.6226	1.51e-41	0.09985	0.0007957
rs2076668	ACSS2	rs6058065	20	33087030	T	C	0.4616	0.4616	-12.849	8.742e-38															ENSG00000101464	PIGU	199565		2	0.1267	1.69e-08	cg08999081	0.6055	8.44e-41	0.09985	0.0007957
rs2076668	ACSS2	rs6059859	20	33063283	T	C	0.4699	0.4699	-12.826	1.177e-37															ENSG00000101464	PIGU	223312		2	0.12	1.19e-07	cg08999081	0.6135	7.41e-43	0.09985	0.0007957
rs2076668	ACSS2	rs6059839	20	33029374	T	C	0.4732	0.4732	-12.819	1.291e-37															ENSG00000101464	PIGU	257221		2	0.1183	1.81e-07	cg08999081	0.6135	7.44e-43	0.09985	0.0007957
rs2076668	ACSS2	rs2378133	20	32919505	C	G	0.5285	0.4715	12.798	1.682e-37															ENSG00000101464	PIGU	367090		2	-0.1357	2.55e-09	cg08999081	-0.6146	2.45e-40	0.09985	0.0007957
rs2076668	ACSS2	rs1205345	20	32914699	T	C	0.53	0.47	12.751	3.07e-37															ENSG00000101464	PIGU	371896		2	-0.1269	4.36e-08	cg08999081	-0.6305	4.29e-42	0.09985	0.0007957
rs2076668	ACSS2	rs819139	20	32916055	G	A	0.5384	0.4616	12.715	4.899e-37															ENSG00000101464	PIGU	370540		2	-0.1306	1.34e-08	cg08999081	-0.6348	2.88e-44	0.09985	0.0007957
rs2076668	ACSS2	rs4911153	20	32961547	C	T	0.5155	0.4845	12.688	6.911e-37		Yes													ENSG00000101464	PIGU	325048		2	-0.1265	1.78e-08	cg08999081	-0.6048	2.51e-40	0.09985	0.0007957
rs2076668	ACSS2	rs6088461	20	32905161	G	T	0.3927	0.3927	-12.67	8.722e-37															ENSG00000101464	PIGU	381434		2	0.1162	7.88e-06	cg08999081	0.5468	2.05e-25	0.09985	0.0007957
rs2076668	ACSS2	rs1205336	20	32926336	G	A	0.5149	0.4851	12.656	1.036e-36															ENSG00000101464	PIGU	360259		2	-0.1279	1.3e-08	cg08999081	-0.6056	4.97e-40	0.09985	0.0007957
rs2076668	ACSS2	rs6142137	20	32903904	T	C	0.3937	0.3937	-12.614	1.759e-36															ENSG00000101464	PIGU	382691		2	0.1164	6.64e-06	cg08999081	0.5291	1.1e-23	0.09985	0.0007957
rs2076668	ACSS2	rs1205347	20	32912050	C	T	0.5224	0.4776	12.574	2.94e-36	Enhancer														ENSG00000101464	PIGU	374545		2	-0.126	1.99e-08	cg08999081	-0.6031	6.25e-40	0.09985	0.0007957
rs2076668	ACSS2	rs1205344	20	32918298	G	A	0.5222	0.4778	12.496	7.838e-36															ENSG00000101464	PIGU	368297		2	-0.1254	2.3e-08	cg08999081	-0.6033	6.18e-40	0.09985	0.0007957
rs2076668	ACSS2	rs945960	20	33762854	A	G	0.547	0.453	-12.402	2.554e-35		Yes			Yes										ENSG00000078814	MYH7B	173806		2	0.2559	1.41e-08	cg03033629	-0.6459	2.78e-25	-0.1923	9.66e-07
rs2076668	ACSS2	rs2069948	20	33762489	C	T	0.547	0.453	-12.386	3.098e-35		Yes			Yes										ENSG00000078814	MYH7B	173441		2	0.258	1.07e-08	cg03033629	-0.6459	2.77e-25	-0.1923	9.66e-07
rs2076668	ACSS2	rs2069952	20	33763951	C	T	0.547	0.453	-12.361	4.237e-35															ENSG00000078814	MYH7B	174903		2	0.257	1.26e-08	cg03033629	-0.6457	2.85e-25	-0.1923	9.66e-07
rs2076668	ACSS2	rs1415773	20	33765585	G	A	0.5469	0.4531	-12.34	5.533e-35															ENSG00000078814	MYH7B	176537		2	0.257	1.26e-08	cg03033629	-0.6463	2.39e-25	-0.1923	9.66e-07
rs2076668	ACSS2	rs1124511	20	33736697	A	C	0.4507	0.4507	-12.337	5.724e-35															ENSG00000078814	MYH7B	147649		2	0.308	9.84e-14	cg03033629	-0.6457	3.9e-28	-0.1923	9.66e-07
rs2076668	ACSS2	rs2069943	20	33761408	T	C	0.5469	0.4531	-12.299	9.179e-35															ENSG00000078814	MYH7B	172360		2	0.257	1.26e-08	cg03033629	-0.6465	2.29e-25	-0.1923	9.66e-07
rs2076668	ACSS2	rs4602286	20	33772707	C	T	0.5458	0.4542	-12.293	9.882e-35															ENSG00000078814	MYH7B	183659		2	0.2567	1.31e-08	cg03033629	-0.6459	2.84e-25	-0.1923	9.66e-07
rs2076668	ACSS2	rs4263187	20	33773283	A	C	0.5468	0.4532	-12.289	1.042e-34															ENSG00000078814	MYH7B	184235		2	0.2569	1.26e-08	cg03033629	-0.6457	2.94e-25	-0.1923	9.66e-07
rs2076668	ACSS2	rs2069944	20	33761498	A	G	0.547	0.453	-12.285	1.089e-34															ENSG00000078814	MYH7B	172450		2	0.257	1.26e-08	cg03033629	-0.6465	2.29e-25	-0.1923	9.66e-07
rs2076668	ACSS2	rs6060268	20	33734293	T	C	0.4505	0.4505	-12.284	1.105e-34	Promoter	Yes													ENSG00000078814	MYH7B	145245		2	0.3087	1.04e-13	cg03033629	-0.6454	3.91e-28	-0.1923	9.66e-07
rs2076668	ACSS2	rs2065979	20	33767690	T	C	0.5464	0.4536	-12.281	1.15e-34															ENSG00000078814	MYH7B	178642		2	0.2567	1.31e-08	cg03033629	-0.6464	2.35e-25	-0.1923	9.66e-07
rs2076668	ACSS2	rs2065978	20	33767291	C	T	0.5467	0.4533	-12.274	1.257e-34															ENSG00000078814	MYH7B	178243		2	0.2567	1.31e-08	cg03033629	-0.6464	2.34e-25	-0.1923	9.66e-07
rs2076668	ACSS2	rs635279	20	33778882	C	T	0.4532	0.4532	12.272	1.273e-34															ENSG00000078814	MYH7B	189834		2	-0.2577	1.1e-08	cg03033629	0.6457	3.19e-25	-0.1923	9.66e-07
rs2076668	ACSS2	rs819140	20	32915754	A	G	0.526	0.474	12.251	1.652e-34															ENSG00000101464	PIGU	370841		2	-0.1254	2.4e-08	cg08999081	-0.6023	1.64e-39	0.09985	0.0007957
rs2076668	ACSS2	rs6088730	20	33733704	C	G	0.4505	0.4505	-12.247	1.734e-34	Enhancer	Yes													ENSG00000078814	MYH7B	144656		2	0.3087	1.03e-13	cg03033629	-0.6453	3.89e-28	-0.1923	9.66e-07
rs2076668	ACSS2	rs1415774	20	33765616	A	G	0.5471	0.4529	-12.243	1.841e-34															ENSG00000078814	MYH7B	176568		2	0.257	1.26e-08	cg03033629	-0.6463	2.39e-25	-0.1923	9.66e-07
rs2076668	ACSS2	rs4911472	20	33775377	T	A	0.5469	0.4531	-12.236	2.003e-34															ENSG00000078814	MYH7B	186329		2	0.2569	1.26e-08	cg03033629	-0.6457	2.95e-25	-0.1923	9.66e-07
rs2076668	ACSS2	rs6087683	20	33774444	C	T	0.5466	0.4534	-12.233	2.082e-34															ENSG00000078814	MYH7B	185396		2	0.2567	1.32e-08	cg03033629	-0.6459	2.86e-25	-0.1923	9.66e-07
rs2076668	ACSS2	rs2378337	20	33771435	G	A	0.5466	0.4534	-12.218	2.489e-34															ENSG00000078814	MYH7B	182387		2	0.2567	1.31e-08	cg03033629	-0.6458	2.83e-25	-0.1923	9.66e-07
rs2076668	ACSS2	rs6060285	20	33770487	G	T	0.5467	0.4533	-12.218	2.49e-34															ENSG00000078814	MYH7B	181439		2	0.2567	1.31e-08	cg03033629	-0.6459	2.82e-25	-0.1923	9.66e-07
rs2076668	ACSS2	rs6058202	20	33777983	A	G	0.5468	0.4532	-12.2	3.105e-34															ENSG00000078814	MYH7B	188935		2	0.2564	1.32e-08	cg03033629	-0.6459	2.94e-25	-0.1923	9.66e-07
rs2076668	ACSS2	rs6060267	20	33734012	A	G	0.4506	0.4506	-12.197	3.213e-34	Promoter														ENSG00000078814	MYH7B	144964		2	0.3087	1.04e-13	cg03033629	-0.6454	3.9e-28	-0.1923	9.66e-07
rs2076668	ACSS2	rs633198	20	33778434	T	C	0.4538	0.4538	12.168	4.627e-34															ENSG00000078814	MYH7B	189386		2	-0.2583	8.17e-09	cg03033629	0.6464	2.02e-25	-0.1923	9.66e-07
rs2076668	ACSS2	rs6088758	20	33769203	A	G	0.5466	0.4534	-12.113	8.961e-34															ENSG00000078814	MYH7B	180155		2	0.2581	1.04e-08	cg03033629	-0.6461	2.72e-25	-0.1923	9.66e-07
rs2076668	ACSS2	rs6088520	20	33132364	C	T	0.4492	0.4492	-11.995	3.77e-33	Enhancer	Yes													ENSG00000101464	PIGU	154231		2	0.1185	5.33e-07	cg08999081	0.5542	5.17e-28	0.09985	0.0007957
rs2076668	ACSS2	rs6088744	20	33750142	T	C	0.4602	0.4602	-11.952	6.31e-33															ENSG00000078814	MYH7B	161094		2	0.3356	1.32e-16	cg03033629	-0.6526	6.97e-29	-0.1923	9.66e-07
rs2076668	ACSS2	rs6060282	20	33767066	C	T	0.545	0.455	-11.824	2.934e-32															ENSG00000078814	MYH7B	178018		2	0.2573	1.25e-08	cg03033629	-0.6464	2.33e-25	-0.1923	9.66e-07
rs2076668	ACSS2	rs6119581	20	33773689	T	A	0.5409	0.4591	-11.78	4.946e-32															ENSG00000078814	MYH7B	184641		2	0.2567	1.32e-08	cg03033629	-0.6459	2.8e-25	-0.1923	9.66e-07
rs2076668	ACSS2	rs3736802	20	33604042	T	C	0.5425	0.4575	11.676	1.684e-31															ENSG00000078814	MYH7B	14994	Yes	2	-0.4034	6.3e-24	cg16321524	-0.5198	2.45e-24	0.121	0.004888
rs2076668	ACSS2	rs6058194	20	33739831	G	A	0.2186	0.2186	-11.638	2.638e-31		Yes										Yes			ENSG00000100991	TRPC4AP	59220		2	-0.0911	8.63e-08												0.033883
rs2076668	ACSS2	rs6058195	20	33740005	T	C	0.2186	0.2186	-11.607	3.792e-31		Yes										Yes			ENSG00000088298	EDEM2	4865	Yes	2	0.0907	5.82e-05												0.077837
rs2076668	ACSS2	rs6058193	20	33734464	A	G	0.2172	0.2172	-11.455	2.218e-30	Promoter	Yes													ENSG00000101000	PROCR	29692		2			cg16430687	-0.2738	3.9e-08	-0.09195	0.005912							0.13031
rs2076668	ACSS2	rs6060266	20	33733078	T	C	0.2169	0.2169	-11.426	3.11e-30	Enhancer	Yes													ENSG00000100991	TRPC4AP	52467		2	-0.0977	2.53e-08												0.03235
rs2076668	ACSS2	rs6060269	20	33736515	C	A	0.4721	0.4721	-11.398	4.294e-30															ENSG00000078814	MYH7B	147467		2	0.3936	8.31e-16	cg03033629	-0.6456	4.14e-28	-0.1923	9.66e-07
rs2076668	ACSS2	rs945673	20	32964265	C	A	0.5173	0.4827	11.363	6.39e-30	Enhancer	Yes	Yes	Yes	Yes										ENSG00000101464	PIGU	322330		2	-0.1221	1.53e-07	cg08999081	-0.613	6.51e-43	0.09985	0.0007957
rs2076668	ACSS2	rs3761141	20	33737824	A	C	0.4477	0.4477	-11.305	1.237e-29															ENSG00000078814	MYH7B	148776		2	0.3585	1.08e-14	cg03033629	-0.6231	3.42e-26	-0.1923	9.66e-07
rs2076668	ACSS2	rs6120849	20	33730387	C	T	0.214	0.214	-11.197	4.198e-29	Promoter	Yes	Yes	Yes	Yes										ENSG00000101000	PROCR	33769		2			cg16430687	-0.3073	1.65e-09	-0.09195	0.005912						0.279646
rs2076668	ACSS2	rs2064453	20	33460810	T	C	0.6031	0.3969	-11.148	7.31e-29	Promoter	Yes													ENSG00000101464	PIGU	174215		2	0.1861	3.84e-14	cg26238134	-0.3576	6.02e-29	-0.1322	0.00675
rs2076668	ACSS2	rs6088635	20	33466501	A	G	0.6027	0.3973	-11.09	1.406e-28															ENSG00000101464	PIGU	179906		2	0.1832	8.81e-14	cg26238134	-0.3322	3.89e-26	-0.1322	0.00675
rs2076668	ACSS2	rs6120746	20	33448496	A	G	0.6029	0.3971	-11.079	1.58e-28		Yes													ENSG00000101464	PIGU	161901		2	0.1806	1.34e-13	cg26238134	-0.3337	2.12e-26	-0.1322	0.00675
rs2076668	ACSS2	rs3746438	20	33584289	C	T	0.4618	0.4618	11.067	1.807e-28		Yes	Yes	Yes	Yes										ENSG00000078814	MYH7B	4759	Yes	2	-0.3361	5.63e-15	cg16321524	-0.5466	1.87e-24	0.121	0.004888
rs2076668	ACSS2	rs3215710	20	33722891	A	AT	0.438	0.438	11.058	2.008e-28		Yes									Yes	Yes			ENSG00000125966	MMP24	91602		2			cg07505757	-0.268	5.63e-07	0.1167	0.00439							0.031343
rs2076668	ACSS2	rs6119536	20	33450041	C	T	0.6006	0.3994	-11.016	3.216e-28		Yes	Yes	Yes	Yes										ENSG00000078814	MYH7B	139007		2	0.3073	5.45e-12	cg16331867	0.7349	8.33e-42	0.1194	0.004035
rs2076668	ACSS2	rs6087641	20	33467717	T	C	0.5822	0.4178	-10.978	4.853e-28															ENSG00000078814	MYH7B	121331		2	0.3217	6.96e-14	cg16331867	0.7311	2.54e-44	0.1194	0.004035
rs2076668	ACSS2	rs6088636	20	33469746	C	T	0.5829	0.4171	-10.969	5.384e-28															ENSG00000078814	MYH7B	119302		2	0.3135	3.25e-13	cg16331867	0.7403	1.06e-45	0.1194	0.004035
rs2076668	ACSS2	rs6088640	20	33472509	C	T	0.5821	0.4179	-10.964	5.678e-28															ENSG00000078814	MYH7B	116539		2	0.3221	6.25e-14	cg16331867	0.7321	1.72e-44	0.1194	0.004035
rs2076668	ACSS2	rs7263157	20	33459127	G	A	0.6028	0.3972	-10.952	6.525e-28		Yes													ENSG00000101464	PIGU	172532		2	0.1827	7.69e-14	cg26238134	-0.3323	4.82e-26	-0.1322	0.00675
rs2076668	ACSS2	rs6087642	20	33468306	T	C	0.5828	0.4172	-10.91	1.031e-27															ENSG00000078814	MYH7B	120742		2	0.3135	3.25e-13	cg16331867	0.7391	1.68e-45	0.1194	0.004035
rs2076668	ACSS2	rs1984588	20	33435874	T	C	0.6041	0.3959	-10.904	1.106e-27															ENSG00000101464	PIGU	149279		2	0.1845	4.87e-14	cg26238134	-0.3348	1.22e-26	-0.1322	0.00675
rs2076668	ACSS2	rs6058135	20	33470164	A	C	0.5982	0.4018	-10.859	1.807e-27															ENSG00000101464	PIGU	183569		2	0.1832	8.81e-14	cg26238134	-0.3322	3.95e-26	-0.1322	0.00675
rs2076668	ACSS2	rs11455038	20	32993586	C	CT	0.5108	0.4892	10.843	2.148e-27		Yes									Yes				ENSG00000101444	AHCY	93977		2			cg18133477	0.1888	1.19e-06	0.08153	0.009939							0.029282
rs2076668	ACSS2	rs4911163	20	33470694	C	T	0.5821	0.4179	-10.836	2.323e-27															ENSG00000078814	MYH7B	118354		2	0.3217	6.96e-14	cg16331867	0.7323	1.65e-44	0.1194	0.004035
rs2076668	ACSS2	rs6142285	20	33643640	T	G	0.4076	0.4076	10.765	5.016e-27	Enhancer														ENSG00000078814	MYH7B	54592		2	-0.3152	1.18e-10	cg16331867	-0.5975	1.24e-23	0.1194	0.004035
rs2076668	ACSS2	rs73621681	20	33630858	C	CA	0.4296	0.4296	10.746	6.199e-27															ENSG00000101464	PIGU	344263		2	-0.3207	5.21e-07	cg26238134	0.3227	3.18e-25	-0.1322	0.00675
rs2076668	ACSS2	rs2024632	20	33465572	C	A	0.5836	0.4164	-10.734	7.052e-27		Yes													ENSG00000101464	PIGU	178977		2	0.1654	7.01e-13	cg26238134	-0.3505	5.07e-32	-0.1322	0.00675
rs2076668	ACSS2	rs2425005	20	33407715	G	C	0.6032	0.3968	-10.727	7.578e-27															ENSG00000101464	PIGU	121120		2	0.2008	2.38e-16	cg26238134	-0.3884	6.66e-34	-0.1322	0.00675
rs2076668	ACSS2	rs34387096	20	33626570	A	AT	0.4292	0.4292	10.706	9.541e-27															ENSG00000101464	PIGU	339975		2	-0.3285	3.19e-07	cg26238134	0.3193	1.57e-24	-0.1322	0.00675
rs2076668	ACSS2	rs34837802	20	33424908	C	G	0.588	0.412	-10.623	2.325e-26															ENSG00000101464	PIGU	138313		2	0.1789	4.72e-15	cg26238134	-0.3766	1.55e-36	-0.1322	0.00675
rs2076668	ACSS2	rs6087633	20	33408137	A	G	0.6035	0.3965	-10.591	3.265e-26															ENSG00000101464	PIGU	121542		2	0.2005	2.86e-16	cg26238134	-0.3882	6.8e-34	-0.1322	0.00675
rs2076668	ACSS2	rs6088765	20	33799280	T	G	0.4325	0.4325	-10.559	4.616e-26															ENSG00000101019	UQCC1	200555		2	-0.1357	2.05e-09	cg26826207	-0.5371	1.35e-21	0.09156	0.0003398
rs2076668	ACSS2	rs6120736	20	33392862	A	G	0.5425	0.4575	-10.508	7.929e-26		Yes													ENSG00000078814	MYH7B	196186		2	0.3585	6.91e-15	cg16321524	0.6162	1.36e-34	0.121	0.004888
rs2076668	ACSS2	rs6088662	20	33547633	T	G	0.1902	0.1902	-10.5	8.613e-26															ENSG00000100983	GSS	3802	Yes	2			cg12847395	-0.323	3.28e-08	-0.1132	7.38e-07							0.026189
rs2076668	ACSS2	rs6141513	20	33374402	T	C	0.3962	0.3962	10.492	9.362e-26															ENSG00000101464	PIGU	87807		2	-0.2003	3.86e-16	cg26238134	0.3928	9.51e-35	-0.1322	0.00675
rs2076668	ACSS2	rs6088623	20	33429684	G	C	0.5815	0.4185	-10.449	1.487e-25															ENSG00000101464	PIGU	143089		2	0.1761	1.38e-14	cg26238134	-0.3649	2.05e-34	-0.1322	0.00675
rs2076668	ACSS2	rs2024635	20	33422614	G	A	0.5898	0.4102	-10.441	1.615e-25		Yes													ENSG00000101464	PIGU	136019		2	0.1888	1.73e-16	cg26238134	-0.388	4.18e-39	-0.1322	0.00675
rs2076668	ACSS2	rs6088622	20	33419977	C	A	0.5899	0.4101	-10.413	2.173e-25															ENSG00000101464	PIGU	133382		2	0.1869	3.8e-16	cg26238134	-0.3879	4.63e-39	-0.1322	0.00675
rs2076668	ACSS2	rs8122889	20	33424151	A	G	0.5816	0.4184	-10.409	2.248e-25															ENSG00000101464	PIGU	137556		2	0.1758	1.77e-14	cg26238134	-0.3651	2.2e-34	-0.1322	0.00675
rs2076668	ACSS2	rs2889861	20	33405664	C	T	0.5952	0.4048	-10.396	2.594e-25	Enhancer	Yes													ENSG00000101464	PIGU	119069		2	0.1873	2.43e-16	cg26238134	-0.3887	3.88e-39	-0.1322	0.00675
rs2076668	ACSS2	rs6120739	20	33405227	A	G	0.5952	0.4048	-10.388	2.807e-25		Yes													ENSG00000101464	PIGU	118632		2	0.1865	3.56e-16	cg26238134	-0.3887	3.8e-39	-0.1322	0.00675
rs2076668	ACSS2	rs6060068	20	33415820	T	A	0.59	0.41	-10.371	3.358e-25		Yes													ENSG00000101464	PIGU	129225		2	0.1892	1.41e-16	cg26238134	-0.3881	4.55e-39	-0.1322	0.00675
rs2076668	ACSS2	rs4911161	20	33402231	C	T	0.5953	0.4047	-10.365	3.58e-25															ENSG00000101464	PIGU	115636		2	0.1883	1.66e-16	cg26238134	-0.3891	3.06e-39	-0.1322	0.00675
rs2076668	ACSS2	rs1885117	20	33600740	C	T	0.1807	0.1807	-10.338	4.736e-25															ENSG00000100991	TRPC4AP	79871		2	-0.1163	7.45e-10												0.018042
rs2076668	ACSS2	rs11167246	20	33416663	T	C	0.5791	0.4209	-10.338	4.749e-25		Yes													ENSG00000101464	PIGU	130068		2	0.1895	1.28e-16	cg26238134	-0.3895	3.42e-39	-0.1322	0.00675
rs2076668	ACSS2	rs2425002	20	33395421	T	C	0.538	0.462	-10.338	4.756e-25		Yes													ENSG00000078814	MYH7B	193627		2	0.3229	1.55e-14	cg16321524	0.616	1.38e-34	0.121	0.004888
rs2076668	ACSS2	rs6058120	20	33402829	A	G	0.5845	0.4155	-10.327	5.3e-25															ENSG00000101464	PIGU	116234		2	0.1844	5.16e-16	cg26238134	-0.381	6.11e-39	-0.1322	0.00675
rs2076668	ACSS2	rs6087634	20	33413809	G	A	0.5955	0.4045	-10.32	5.724e-25	Promoter	Yes													ENSG00000101464	PIGU	127214		2	0.1894	1.36e-16	cg26238134	-0.3881	4.74e-39	-0.1322	0.00675
rs2076668	ACSS2	rs6088703	20	33676049	T	A	0.1805	0.1805	-10.314	6.104e-25	Enhancer														ENSG00000100991	TRPC4AP	4562	Yes	2	-0.1154	9.32e-10												0.075583
rs2076668	ACSS2	rs1885116	20	33600560	A	G	0.1808	0.1808	-10.307	6.564e-25		Yes													ENSG00000100991	TRPC4AP	80051		2	-0.1165	7.04e-10												0.018042
rs2076668	ACSS2	rs6060064	20	33406339	C	G	0.595	0.405	-10.288	7.978e-25	Enhancer														ENSG00000101464	PIGU	119744		2	0.1888	1.32e-16	cg26238134	-0.3888	4.3e-39	-0.1322	0.00675
rs2076668	ACSS2	rs6060052	20	33382665	T	G	0.5397	0.4603	-10.28	8.631e-25															ENSG00000078814	MYH7B	206383		2	0.3177	4.51e-14	cg16321524	0.6158	8.64e-35	0.121	0.004888
rs2076668	ACSS2	rs6120788	20	33583716	C	T	0.18	0.18	-10.274	9.194e-25	Enhancer	Yes	Yes	Yes	Yes										ENSG00000100983	GSS	39885		2			cg12847395	-0.3463	1.24e-08	-0.1132	7.38e-07						0.627345
rs2076668	ACSS2	rs6120797	20	33606002	G	A	0.1806	0.1806	-10.262	1.044e-24															ENSG00000100991	TRPC4AP	74609		2	-0.1163	7.45e-10												0.017642
rs2076668	ACSS2	rs1018447	20	33401707	G	A	0.5905	0.4095	-10.253	1.148e-24															ENSG00000101464	PIGU	115112		2	0.1883	1.66e-16	cg26238134	-0.3892	2.99e-39	-0.1322	0.00675
rs2076668	ACSS2	rs4911444	20	33378448	A	G	0.4662	0.4662	10.253	1.149e-24															ENSG00000078814	MYH7B	210600		2	-0.326	4.5e-15	cg16321524	-0.6039	1.5e-34	0.121	0.004888
rs2076668	ACSS2	rs4911162	20	33411425	G	C	0.5847	0.4153	-10.244	1.259e-24		Yes													ENSG00000101464	PIGU	124830		2	0.1867	2.28e-16	cg26238134	-0.3802	8.73e-39	-0.1322	0.00675
rs2076668	ACSS2	rs6119529	20	33401059	A	G	0.5963	0.4037	-10.243	1.269e-24															ENSG00000101464	PIGU	114464		2	0.1891	1.15e-16	cg26238134	-0.3874	9.36e-39	-0.1322	0.00675
rs2076668	ACSS2	rs12626023	20	33416536	C	T	0.5838	0.4162	-10.243	1.277e-24		Yes													ENSG00000101464	PIGU	129941		2	0.1873	2.16e-16	cg26238134	-0.3759	3.48e-37	-0.1322	0.00675
rs2076668	ACSS2	rs6088558	20	33228301	G	A	0.17	0.17	-10.229	1.477e-24															ENSG00000078814	MYH7B	360747		2	0.5013	6.71e-12	cg02587172	-0.4557	3.54e-10	-0.2662	3.13e-10
rs2076668	ACSS2	rs6141514	20	33377565	C	T	0.4603	0.4603	10.228	1.492e-24															ENSG00000078814	MYH7B	211483		2	-0.3236	1.44e-14	cg16321524	-0.6157	8.78e-35	0.121	0.004888
rs2076668	ACSS2	rs7268266	20	33581889	T	C	0.1807	0.1807	-10.222	1.575e-24		Yes	Yes	Yes	Yes										ENSG00000100983	GSS	38058		2			cg12847395	-0.3394	2.04e-08	-0.1132	7.38e-07						0.627345
rs2076668	ACSS2	rs6087659	20	33606383	C	A	0.1801	0.1801	-10.22	1.606e-24															ENSG00000131069	ACSS2	95738		2			cg07332540	-0.4568	6.18e-18	-0.1122	0.001556							0.015981
rs2076668	ACSS2	rs11167245	20	33371537	T	C	0.4603	0.4603	10.199	1.996e-24															ENSG00000078814	MYH7B	217511		2	-0.3198	3.12e-14	cg16321524	-0.6157	8.79e-35	0.121	0.004888
rs2076668	ACSS2	rs2425026	20	33847253	C	T	0.4437	0.4437	-10.179	2.456e-24	Enhancer	Yes													ENSG00000101019	UQCC1	152582		2	-0.1472	2.61e-10	cg26826207	-0.5228	5.06e-20	0.09156	0.0003398
rs2076668	ACSS2	rs4911445	20	33378752	T	C	0.4662	0.4662	10.164	2.874e-24															ENSG00000078814	MYH7B	210296		2	-0.3257	4.56e-15	cg16321524	-0.606	7.94e-35	0.121	0.004888
rs2076668	ACSS2	rs45465702	20	33320571	T	C	0.1682	0.1682	-10.164	2.875e-24															ENSG00000078814	MYH7B	268477		2	0.3316	1.71e-07	cg02587172	-0.4964	1.78e-11	-0.2662	3.13e-10
rs2076668	ACSS2	rs6060048	20	33370266	T	C	0.4604	0.4604	10.162	2.926e-24															ENSG00000078814	MYH7B	218782		2	-0.3204	2.78e-14	cg16321524	-0.6157	8.79e-35	0.121	0.004888
rs2076668	ACSS2	rs6060057	20	33392283	A	G	0.5405	0.4595	-10.157	3.098e-24															ENSG00000078814	MYH7B	196765		2	0.3163	5.18e-14	cg16321524	0.6165	1.27e-34	0.121	0.004888
rs2076668	ACSS2	rs2425000	20	33391141	T	C	0.5362	0.4638	-10.152	3.236e-24															ENSG00000078814	MYH7B	197907		2	0.3163	2.15e-14	cg26238134	-0.3516	1.1e-33	-0.225	0.002804
rs2076668	ACSS2	rs7280	20	33864484	A	G	0.4258	0.4258	-10.144	3.527e-24	Enhancer	Yes					Yes								ENSG00000101019	UQCC1	135351		2	-0.1492	8.32e-10	cg26826207	-0.5299	3.11e-20	0.09156	0.0003398
rs2076668	ACSS2	rs1569780	20	33429907	A	C	0.5866	0.4134	-10.136	3.825e-24															ENSG00000101464	PIGU	143312		2	0.1617	1.31e-10	cg26238134	-0.3246	2.92e-25	-0.1322	0.00675
rs2076668	ACSS2	rs2424997	20	33384805	A	G	0.5337	0.4663	-10.12	4.523e-24															ENSG00000078814	MYH7B	204243		2	0.3282	3.09e-15	cg16321524	0.6066	8.53e-35	0.121	0.004888
rs2076668	ACSS2	rs67439923	20	33262775	A	G	0.3945	0.3945	10.086	6.378e-24															ENSG00000101464	PIGU	23820	Yes	2	-0.2	1.36e-19	cg26238134	0.4267	4.1e-50	-0.1322	0.00675
rs2076668	ACSS2	rs6087614	20	33262874	G	C	0.3718	0.3718	10.07	7.491e-24															ENSG00000101464	PIGU	23721	Yes	2	-0.2162	2e-19	cg26238134	0.4347	1.64e-43	-0.1322	0.00675
rs2076668	ACSS2	rs6060038	20	33357715	G	A	0.4601	0.4601	10.042	1.001e-23		Yes													ENSG00000078814	MYH7B	231333		2	-0.3212	2.38e-14	cg16321524	-0.6158	8.74e-35	0.121	0.004888
rs2076668	ACSS2	rs1853056	20	33262058	C	T	0.39	0.39	10.011	1.363e-23															ENSG00000101464	PIGU	24537	Yes	2	-0.2	1.18e-19	cg26238134	0.4267	4.11e-50	-0.1322	0.00675
rs2076668	ACSS2	rs6087616	20	33263033	T	C	0.3896	0.3896	9.972	2.014e-23															ENSG00000101464	PIGU	23562	Yes	2	-0.2012	5.73e-19	cg26238134	0.4281	4.45e-50	-0.1322	0.00675
rs2076668	ACSS2	rs2425051	20	33880363	A	T	0.4285	0.4285	-9.952	2.48e-23		Yes													ENSG00000101019	UQCC1	119472		2	-0.1344	2.28e-09	cg26826207	-0.64	8.56e-34	0.09156	0.0003398
rs2076668	ACSS2	rs959829	20	33346047	T	C	0.3898	0.3898	9.931	3.039e-23															ENSG00000101464	PIGU	59452		2	-0.2006	3.59e-16	cg26238134	0.3986	2.42e-35	-0.1322	0.00675
rs2076668	ACSS2	rs6060013	20	33308809	A	G	0.4488	0.4488	9.905	3.943e-23															ENSG00000078814	MYH7B	280239		2	-0.3222	1.83e-14	cg16321524	-0.6228	3.03e-35	0.121	0.004888
rs2076668	ACSS2	rs6060015	20	33310057	C	T	0.4488	0.4488	9.896	4.35e-23															ENSG00000078814	MYH7B	278991		2	-0.3222	1.83e-14	cg16321524	-0.6229	2.9e-35	0.121	0.004888
rs2076668	ACSS2	rs4911441	20	33316546	T	C	0.4488	0.4488	9.855	6.513e-23															ENSG00000078814	MYH7B	272502		2	-0.3192	3.43e-14	cg16321524	-0.6227	3.05e-35	0.121	0.004888
rs2076668	ACSS2	rs17092066	20	33322840	G	C	0.4583	0.4583	9.81	1.02e-22															ENSG00000078814	MYH7B	266208		2	-0.3163	2.8e-14	cg26238134	0.3562	1.53e-34	-0.225	0.002804
rs2076668	ACSS2	rs6088788	20	33882720	A	G	0.4459	0.4459	-9.801	1.113e-22															ENSG00000101019	UQCC1	117115		2	-0.1409	3.64e-09	cg26826207	-0.5766	2.4e-24	0.09156	0.0003398
rs2076668	ACSS2	rs1986110	20	33319036	G	T	0.4597	0.4597	9.801	1.115e-22															ENSG00000078814	MYH7B	270012		2	-0.3292	2.43e-15	cg16321524	-0.6133	2.64e-35	0.121	0.004888
rs2076668	ACSS2	rs6060039	20	33357945	C	T	0.4488	0.4488	9.78	1.376e-22		Yes													ENSG00000078814	MYH7B	231103		2	-0.3193	3.37e-14	cg16321524	-0.6223	3.2e-35	0.121	0.004888
rs2076668	ACSS2	rs62213657	20	33341129	C	T	0.4486	0.4486	9.777	1.411e-22															ENSG00000078814	MYH7B	247919		2	-0.319	3.74e-14	cg16321524	-0.6224	3.08e-35	0.121	0.004888
rs2076668	ACSS2	rs3787219	20	33355261	G	T	0.4487	0.4487	9.774	1.456e-22															ENSG00000078814	MYH7B	233787		2	-0.3214	2.22e-14	cg16321524	-0.6225	3.16e-35	0.121	0.004888
rs2076668	ACSS2	rs6087624	20	33336085	C	G	0.4579	0.4579	9.757	1.715e-22															ENSG00000078814	MYH7B	252963		2	-0.3194	1.37e-14	cg26238134	0.3558	2.48e-34	-0.225	0.002804
rs2076668	ACSS2	rs11425079	20	33489906	T	TC	0.5941	0.4059	-9.751	1.824e-22															ENSG00000101464	PIGU	203311		2	0.3407	1.63e-07	cg26238134	-0.3466	1.89e-31	-0.1322	0.00675
rs2076668	ACSS2	rs1018503	20	33325516	T	G	0.4483	0.4483	9.724	2.384e-22															ENSG00000078814	MYH7B	263532		2	-0.3191	3.67e-14	cg16321524	-0.6222	3.14e-35	0.121	0.004888
rs2076668	ACSS2	rs6141509	20	33319388	G	A	0.4485	0.4485	9.696	3.147e-22															ENSG00000078814	MYH7B	269660		2	-0.3221	1.79e-14	cg16321524	-0.6226	3.05e-35	0.121	0.004888
rs2076668	ACSS2	rs2378259	20	33341688	G	A	0.4582	0.4582	9.68	3.663e-22															ENSG00000078814	MYH7B	247360		2	-0.3165	2.57e-14	cg26238134	0.3558	2.53e-34	-0.225	0.002804
rs2076668	ACSS2	rs12717838	20	33477204	C	T	0.5718	0.4282	-9.636	5.63e-22		Yes	Yes												ENSG00000078814	MYH7B	111844		2	0.384	3.56e-12	cg16331867	0.6944	4.29e-38	0.1194	0.004035
rs2076668	ACSS2	rs2425052	20	33880729	A	C	0.4353	0.4353	-9.596	8.316e-22		Yes													ENSG00000101019	UQCC1	119106		2	-0.118	1.06e-07	cg26826207	-0.5755	2.88e-26	0.09156	0.0003398
rs2076668	ACSS2	rs35283600	20	33266494	T	TA	0.364	0.364	9.419	4.568e-21															ENSG00000101464	PIGU	20101	Yes	2	-0.4151	3.43e-10	cg26238134	0.4349	1.61e-43	-0.1322	0.00675
rs2076668	ACSS2	rs6088638	20	33470514	T	C	0.1588	0.1588	-9.415	4.733e-21															ENSG00000078814	MYH7B	118534		2	0.3475	5.82e-08	cg02587172	-0.5206	1.74e-12	-0.2662	3.13e-10
rs2076668	ACSS2	rs6141482	20	33156523	G	C	0.3515	0.3515	9.368	7.368e-21															ENSG00000101464	PIGU	130072		2	-0.216	8.33e-19	cg26238134	0.4044	5.89e-34	-0.1322	0.00675
rs2076668	ACSS2	rs6088548	20	33215745	T	C	0.3651	0.3651	9.269	1.88e-20															ENSG00000101464	PIGU	70850	Yes	2	-0.1949	6.33e-19	cg26238134	0.4001	5.92e-41	-0.1322	0.00675
rs2076668	ACSS2	rs6088529	20	33170752	C	A	0.3515	0.3515	9.235	2.586e-20															ENSG00000101464	PIGU	115843		2	-0.2132	1.3e-18	cg26238134	0.4037	8.54e-34	-0.1322	0.00675
rs2076668	ACSS2	rs6087609	20	33214541	A	C	0.3654	0.3654	9.23	2.704e-20															ENSG00000101464	PIGU	72054	Yes	2	-0.194	1.05e-18	cg26238134	0.4001	5.74e-41	-0.1322	0.00675
rs2076668	ACSS2	rs6088542	20	33204410	C	T	0.3651	0.3651	9.176	4.49e-20															ENSG00000101464	PIGU	82185	Yes	2	-0.1917	2.63e-18	cg26238134	0.4	5.94e-41	-0.1322	0.00675
rs2076668	ACSS2	rs6087606	20	33194426	G	C	0.3649	0.3649	9.154	5.491e-20															ENSG00000101464	PIGU	92169	Yes	2	-0.1958	6.98e-19	cg26238134	0.3974	2.28e-40	-0.1322	0.00675
rs2076668	ACSS2	rs8116198	20	33114201	A	G	0.126	0.126	-9.118	7.672e-20	Enhancer	Yes								Yes					ENSG00000101460	MAP1LC3A	32378		2			cg24743943	0.3019	4.18e-07	0.1684	1.56e-05							0.0204
rs2076668	ACSS2	rs3746448	20	33572979	C	T	0.165	0.165	-9.007	2.122e-19		Yes													ENSG00000078814	MYH7B	16069	Yes	2			cg16321524	0.4762	6.4e-10	0.121	0.004888							0.016479
rs2076668	ACSS2	rs6088619	20	33411871	A	G	0.127	0.127	-8.914	4.904e-19		Yes													ENSG00000078814	MYH7B	177177		2	0.3409	2.3e-06	cg07505757	0.4909	2.15e-08	0.2426	4.53e-07
rs2076668	ACSS2	rs6087571	20	32912091	A	G	0.1254	0.1254	-8.842	9.365e-19	Enhancer														ENSG00000078814	MYH7B	676957		2	0.3506	2.1e-06	cg07505757	0.5119	1.38e-08	0.2426	4.53e-07
rs2076668	ACSS2	rs34502964	20	33218638	G	A	0.198	0.198	-8.501	1.885e-17															ENSG00000078814	MYH7B	370410		2	0.2715	4.52e-06	cg12847395	-0.355	2.82e-08	0.1029	0.01388
rs2076668	ACSS2	rs2425019	20	33819415	A	G	0.4517	0.4517	-8.031	9.632e-16															ENSG00000101019	UQCC1	180420		2	-0.1442	8.26e-10	cg26826207	-0.5075	7.78e-19	0.09156	0.0003398
rs2076668	ACSS2	rs2253484	20	33405263	A	T	0.572	0.428	-8.026	1.004e-15		Yes													ENSG00000101464	PIGU	118668		2	0.1817	1.03e-15	cg26238134	-0.3854	9.32e-40	-0.1322	0.00675
rs2076668	ACSS2	rs6088621	20	33418740	C	T	0.5721	0.4279	-7.968	1.609e-15															ENSG00000101464	PIGU	132145		2	0.183	7.39e-16	cg26238134	-0.3837	3.07e-39	-0.1322	0.00675
rs2076668	ACSS2	rs7262274	20	33413176	G	C	0.5869	0.4131	-7.928	2.223e-15	Promoter	Yes													ENSG00000101464	PIGU	126581		2	0.1957	1.63e-15	cg26238134	-0.3731	8.03e-32	-0.1322	0.00675
rs2076668	ACSS2	rs6087613	20	33238981	G	A	0.1156	0.1156	-7.784	7.014e-15		Yes				Yes	Yes								ENSG00000101464	PIGU	47614	Yes	2			cg02587172	-0.4603	9.11e-07	-0.1027	0.0002272						0.279605
rs2076668	ACSS2	rs112825656	20	32948518	G	A	0.2322	0.2322	7.736	1.03e-14															ENSG00000101464	PIGU	338077		2	-0.1854	2.45e-10	cg26238134	0.3299	1.62e-17	-0.1322	0.00675
rs2076668	ACSS2	rs143384	20	34025756	A	G	0.4108	0.4108	-7.58	3.455e-14	Enhancer	Yes							Yes						ENSG00000101019	UQCC1	25921		2	-0.2007	7.33e-20	cg02018725	-0.2861	5.77e-18	0.1768	4.69e-05
rs2076668	ACSS2	rs2295352	20	33320055	C	G	0.4054	0.4054	7.377	1.617e-13															ENSG00000101464	PIGU	33460		2	-0.1913	7.18e-17	cg26238134	0.4047	3.07e-42	-0.1322	0.00675
rs2076668	ACSS2	rs1853057	20	33262113	C	G	0.3935	0.3935	7.19	6.486e-13															ENSG00000101464	PIGU	24482	Yes	2	-0.2155	1.04e-22	cg26238134	0.4306	6.74e-50	-0.1322	0.00675
rs2076668	ACSS2	rs6087615	20	33262984	G	A	0.3934	0.3934	7.185	6.744e-13															ENSG00000101464	PIGU	23611	Yes	2	-0.2155	1.04e-22	cg26238134	0.4307	6.71e-50	-0.1322	0.00675
rs2076668	ACSS2	rs10626123	20	33103447	C	CCA	0.7958	0.2042	-7.15	8.706e-13		Yes			Yes										ENSG00000101460	MAP1LC3A	43132		2			cg16806980	-0.4228	2.36e-14	-0.095	0.001757							0.019024
rs2076668	ACSS2	rs6087608	20	33208547	A	G	0.8245	0.1755	-7.143	9.142e-13															ENSG00000078814	MYH7B	380501		2	-0.3513	1.89e-09	cg19579117	-0.8684	1.04e-52	0.2341	3.75e-06
rs2076668	ACSS2	rs6059915	20	33147737	C	G	0.8262	0.1738	-7.086	1.382e-12		Yes													ENSG00000078814	MYH7B	441311		2	-0.3211	2.17e-08	cg19579117	-0.917	3.19e-64	0.2341	3.75e-06
rs2076668	ACSS2	rs2378249	20	33218090	G	A	0.8297	0.1703	-7.058	1.69e-12															ENSG00000078814	MYH7B	370958		2	-0.3513	1.89e-09	cg19579117	-0.8684	1.04e-52	0.2341	3.75e-06
rs2076668	ACSS2	rs932542	20	33171368	G	C	0.8298	0.1702	-7.051	1.779e-12															ENSG00000078814	MYH7B	417680		2	-0.3603	8.13e-10	cg19579117	-0.8848	6.43e-55	0.2341	3.75e-06
rs2076668	ACSS2	rs6059931	20	33175338	A	G	0.8299	0.1701	-7.039	1.935e-12															ENSG00000078814	MYH7B	413710		2	-0.353	1.67e-09	cg19579117	-0.8845	6.73e-55	0.2341	3.75e-06
rs2076668	ACSS2	rs1964848	20	33145470	C	T	0.8184	0.1816	-7.039	1.943e-12	Enhancer														ENSG00000078814	MYH7B	443578		2	-0.3005	1.11e-07	cg19579117	-0.9137	1.09e-63	0.2341	3.75e-06
rs2076668	ACSS2	rs6059910	20	33142107	T	C	0.8262	0.1738	-7.035	1.987e-12															ENSG00000078814	MYH7B	446941		2	-0.3251	1.37e-08	cg19579117	-0.92	4.58e-64	0.2341	3.75e-06
rs2076668	ACSS2	rs6058079	20	33142873	G	A	0.8236	0.1764	-7.006	2.457e-12															ENSG00000078814	MYH7B	446175		2	-0.3074	5.6e-08	cg19579117	-0.9144	1.44e-63	0.2341	3.75e-06
rs2076668	ACSS2	rs2378199	20	33186480	T	C	0.8273	0.1727	-7.004	2.494e-12															ENSG00000078814	MYH7B	402568		2	-0.3244	1.51e-08	cg19579117	-0.9013	1.85e-60	0.2341	3.75e-06
rs2076668	ACSS2	rs4302281	20	33171645	A	G	0.8278	0.1722	-7.003	2.508e-12															ENSG00000078814	MYH7B	417403		2	-0.3268	1.27e-08	cg19579117	-0.9125	2.42e-62	0.2341	3.75e-06
rs2076668	ACSS2	rs4911431	20	33158318	G	A	0.8296	0.1704	-7.002	2.519e-12		Yes						Yes							ENSG00000078814	MYH7B	430730		2	-0.3519	2.1e-09	cg19579117	-0.8859	5.45e-55	0.2341	3.75e-06
rs2076668	ACSS2	rs6059919	20	33151545	G	T	0.8297	0.1703	-6.999	2.585e-12															ENSG00000078814	MYH7B	437503		2	-0.3543	1.71e-09	cg19579117	-0.8848	2.48e-54	0.2341	3.75e-06
rs2076668	ACSS2	rs4911430	20	33145404	C	G	0.8242	0.1758	-6.998	2.597e-12	Enhancer														ENSG00000078814	MYH7B	443644		2	-0.3005	1.11e-07	cg19579117	-0.9139	5.82e-64	0.2341	3.75e-06
rs2076668	ACSS2	rs2144956	20	33145868	G	A	0.8234	0.1766	-6.988	2.789e-12	Promoter	Yes													ENSG00000078814	MYH7B	443180		2	-0.3066	6.02e-08	cg16810054	-0.9565	2.64e-48	0.1855	2.93e-05
rs2076668	ACSS2	rs4911157	20	33167075	T	C	0.8297	0.1703	-6.985	2.854e-12	Enhancer	Yes				Yes	Yes	Yes	Yes						ENSG00000078814	MYH7B	421973		2	-0.3519	2.1e-09	cg19579117	-0.8852	6.04e-55	0.2341	3.75e-06
rs2076668	ACSS2	rs62212233	20	33069553	C	T	0.185	0.185	6.982	2.903e-12		Yes	Yes	Yes	Yes										ENSG00000078814	MYH7B	519495		2	0.2764	2.27e-06	cg16810054	0.8434	2.14e-38	0.1855	2.93e-05
rs2076668	ACSS2	rs1122174	20	33110846	T	C	0.8152	0.1848	-6.98	2.953e-12	Enhancer	Yes			Yes										ENSG00000078814	MYH7B	478202		2	-0.2741	2.79e-06	cg16810054	-0.8423	2.33e-38	0.1855	2.93e-05
rs2076668	ACSS2	rs6059937	20	33186200	G	C	0.8273	0.1727	-6.98	2.953e-12															ENSG00000078814	MYH7B	402848		2	-0.3248	1.44e-08	cg19579117	-0.9011	1.88e-60	0.2341	3.75e-06
rs2076668	ACSS2	rs57495888	20	33092724	T	C	0.1852	0.1852	6.976	3.039e-12															ENSG00000078814	MYH7B	496324		2	0.2749	2.68e-06	cg16810054	0.8437	1.82e-38	0.1855	2.93e-05
rs2076668	ACSS2	rs6059916	20	33148861	T	G	0.8244	0.1756	-6.968	3.224e-12		Yes													ENSG00000078814	MYH7B	440187		2	-0.306	6.4e-08	cg19579117	-0.9123	6.9e-64	0.2341	3.75e-06
rs2076668	ACSS2	rs4322911	20	33182577	G	A	0.8248	0.1752	-6.967	3.247e-12															ENSG00000078814	MYH7B	406471		2	-0.3049	5.98e-08	cg19579117	-0.909	3.8e-64	0.2341	3.75e-06
rs2076668	ACSS2	rs6142199	20	33162298	G	C	0.8246	0.1754	-6.951	3.62e-12															ENSG00000078814	MYH7B	426750		2	-0.3038	6.94e-08	cg19579117	-0.9105	3.65e-64	0.2341	3.75e-06
rs2076668	ACSS2	rs61341205	20	33072578	A	G	0.1849	0.1849	6.95	3.65e-12															ENSG00000078814	MYH7B	516470		2	0.2791	1.98e-06	cg16810054	0.8456	1.96e-38	0.1855	2.93e-05
rs2076668	ACSS2	rs6059928	20	33167349	A	G	0.8246	0.1754	-6.946	3.765e-12	Enhancer	Yes				Yes	Yes	Yes	Yes						ENSG00000078814	MYH7B	421699		2	-0.3038	6.94e-08	cg19579117	-0.9102	3.5e-64	0.2341	3.75e-06
rs2076668	ACSS2	rs2295443	20	33173827	T	C	0.8275	0.1725	-6.944	3.8e-12															ENSG00000078814	MYH7B	415221		2	-0.3268	1.27e-08	cg19579117	-0.9124	2.43e-62	0.2341	3.75e-06
rs2076668	ACSS2	rs6058096	20	33243184	C	T	0.7957	0.2043	-6.938	3.982e-12															ENSG00000078814	MYH7B	345864		2	-0.2952	3.42e-07	cg19579117	-0.8242	4.95e-51	0.2341	3.75e-06
rs2076668	ACSS2	rs6059936	20	33184249	C	T	0.8276	0.1724	-6.933	4.122e-12															ENSG00000078814	MYH7B	404799		2	-0.3268	1.27e-08	cg19579117	-0.9116	2.49e-62	0.2341	3.75e-06
rs2076668	ACSS2	rs6058219	20	33859244	G	C	0.1387	0.1387	-6.927	4.308e-12	Enhancer	Yes					Yes								ENSG00000242372	EIF6	13545		2	0.1257	3.95e-06	cg26493814	-0.5185	1.06e-09	-0.06545	0.001442
rs2076668	ACSS2	rs6087602	20	33170689	G	A	0.8274	0.1726	-6.913	4.731e-12		Yes									Yes				ENSG00000078814	MYH7B	418359		2	-0.3265	1.33e-08	cg19579117	-0.9156	1.33e-62	0.2341	3.75e-06
rs2076668	ACSS2	rs4564863	20	33179367	T	C	0.8274	0.1726	-6.904	5.064e-12															ENSG00000078814	MYH7B	409681		2	-0.3268	1.27e-08	cg19579117	-0.9116	2.51e-62	0.2341	3.75e-06
rs2076668	ACSS2	rs7269526	20	33053293	G	C	0.1849	0.1849	6.897	5.313e-12															ENSG00000078814	MYH7B	535755		2	0.3164	5.43e-07	cg16810054	0.8556	2.61e-39	0.1855	2.93e-05
rs2076668	ACSS2	rs2889849	20	33164277	T	C	0.8273	0.1727	-6.884	5.808e-12															ENSG00000078814	MYH7B	424771		2	-0.3148	4.09e-08	cg19579117	-0.914	2.34e-62	0.2341	3.75e-06
rs2076668	ACSS2	rs4410355	20	33182556	T	C	0.8271	0.1729	-6.877	6.132e-12															ENSG00000078814	MYH7B	406492		2	-0.3203	2.48e-08	cg19579117	-0.9116	2.49e-62	0.2341	3.75e-06
rs2076668	ACSS2	rs6120684	20	33179788	A	G	0.8272	0.1728	-6.862	6.768e-12															ENSG00000078814	MYH7B	409260		2	-0.3264	1.23e-08	cg19579117	-0.9116	2.5e-62	0.2341	3.75e-06
rs2076668	ACSS2	rs4911154	20	32996101	G	A	0.1856	0.1856	6.844	7.679e-12		Yes													ENSG00000078814	MYH7B	592947		2	0.3177	4.51e-07	cg16810054	0.8449	1.77e-38	0.1855	2.93e-05
rs2076668	ACSS2	rs2425041	20	33859013	C	A	0.1325	0.1325	-6.823	8.942e-12	Enhancer	Yes					Yes								ENSG00000242372	EIF6	13776		2			cg26493814	-0.5575	2.37e-10	-0.06545	0.001442							0.021832
rs2076668	ACSS2	rs6058091	20	33198390	T	C	0.8245	0.1755	-6.813	9.573e-12															ENSG00000078814	MYH7B	390658		2	-0.3513	1.89e-09	cg19579117	-0.8685	1.03e-52	0.2341	3.75e-06
rs2076668	ACSS2	rs2281695	20	33129164	T	C	0.8129	0.1871	-6.802	1.035e-11	Enhancer	Yes						Yes			Yes				ENSG00000101460	MAP1LC3A	17415	Yes	2			cg12847395	-0.5671	2.27e-24	0.08716	0.0008548							0.022588
rs2076668	ACSS2	rs2378346	20	33854104	T	G	0.1389	0.1389	-6.798	1.061e-11	Promoter	Yes					Yes								ENSG00000242372	EIF6	18685		2	0.122	4.65e-06	cg26493814	-0.5194	5.73e-10	-0.06545	0.001442
rs2076668	ACSS2	rs671988	20	33837414	C	T	0.1342	0.1342	-6.742	1.564e-11		Yes				Yes	Yes								ENSG00000126005	MMP24OS	28521	Yes	2			cg19047340	0.4403	5e-15	-0.1248	0.001879						0.444084
rs2076668	ACSS2	rs6088515	20	33110042	G	A	0.8154	0.1846	-6.731	1.686e-11	Enhancer														ENSG00000078814	MYH7B	479006		2	-0.2759	2.55e-06	cg16810054	-0.8445	2.14e-38	0.1855	2.93e-05
rs2076668	ACSS2	rs6088523	20	33135550	C	G	0.3717	0.3717	6.624	3.507e-11															ENSG00000101464	PIGU	151045		2	-0.1876	7.1e-17	cg26238134	0.3932	2.71e-37	-0.1322	0.00675
rs2076668	ACSS2	rs2247828	20	33839939	A	G	0.1419	0.1419	-6.604	4.006e-11		Yes				Yes		Yes							ENSG00000242372	EIF6	32850		2			cg26493814	-0.5656	1.53e-11	-0.06545	0.001442							0.029785
rs2076668	ACSS2	rs6058077	20	33140999	G	A	0.8291	0.1709	-6.568	5.111e-11															ENSG00000078814	MYH7B	448049		2	-0.3237	1.67e-08	cg19579117	-0.9188	1.38e-63	0.2341	3.75e-06
rs2076668	ACSS2	rs1205411	20	33857242	C	T	0.1351	0.1351	-6.561	5.35e-11	Enhancer	Yes					Yes								ENSG00000242372	EIF6	15547		2			cg26493814	-0.5573	8.89e-11	-0.06545	0.001442							0.0183
rs2076668	ACSS2	rs6059961	20	33231490	T	C	0.8344	0.1656	-6.551	5.717e-11															ENSG00000078814	MYH7B	357558		2	-0.3504	2.15e-09	cg19579117	-0.8593	2.2e-51	0.2341	3.75e-06
rs2076668	ACSS2	rs7261964	20	33205011	C	T	0.8422	0.1578	-6.548	5.828e-11															ENSG00000078814	MYH7B	384037		2	-0.3446	4.95e-09	cg19579117	-0.8712	1.79e-52	0.2341	3.75e-06
rs2076668	ACSS2	rs6058089	20	33194257	A	G	0.8352	0.1648	-6.525	6.779e-11															ENSG00000078814	MYH7B	394791		2	-0.3463	5.98e-09	cg19579117	-0.9038	5.09e-56	0.2341	3.75e-06
rs2076668	ACSS2	rs6059972	20	33252298	C	T	0.8338	0.1662	-6.506	7.728e-11															ENSG00000078814	MYH7B	336750		2	-0.3475	3.01e-09	cg19579117	-0.8663	1.5e-52	0.2341	3.75e-06
rs2076668	ACSS2	rs1970576	20	34336720	C	T	0.198	0.198	-6.498	8.113e-11															ENSG00000214078	CPNE1	83841		2	-0.5364	7.42e-45	cg14387502	0.9205	8.41e-39	-0.1437	4.15e-06
rs2076668	ACSS2	rs6088538	20	33197306	C	T	0.8336	0.1664	-6.496	8.248e-11															ENSG00000078814	MYH7B	391742		2	-0.352	1.44e-09	cg19579117	-0.8604	1.95e-51	0.2341	3.75e-06
rs2076668	ACSS2	rs6058099	20	33249134	C	T	0.8338	0.1662	-6.452	1.105e-10															ENSG00000078814	MYH7B	339914		2	-0.3519	1.82e-09	cg19579117	-0.866	1.63e-52	0.2341	3.75e-06
rs2076668	ACSS2	rs6059969	20	33245284	T	C	0.8336	0.1664	-6.451	1.114e-10															ENSG00000078814	MYH7B	343764		2	-0.3463	3.06e-09	cg19579117	-0.8676	8.81e-53	0.2341	3.75e-06
rs2076668	ACSS2	rs17092080	20	33335657	A	G	0.8276	0.1724	-6.447	1.142e-10															ENSG00000078814	MYH7B	253391		2	-0.3687	6.47e-09	cg19579117	-0.8869	1.97e-56	0.2341	3.75e-06
rs2076668	ACSS2	rs6088659	20	33542605	T	C	0.8368	0.1632	-6.436	1.227e-10	Promoter	Yes													ENSG00000101464	PIGU	256010		2	0.1785	7.98e-08	cg26238134	-0.3187	1.29e-12	-0.1322	0.00675
rs2076668	ACSS2	rs2068474	20	33231079	A	G	0.8341	0.1659	-6.43	1.273e-10															ENSG00000078814	MYH7B	357969		2	-0.3513	1.89e-09	cg19579117	-0.8505	3.72e-50	0.2341	3.75e-06
rs2076668	ACSS2	rs6058100	20	33250360	C	G	0.8338	0.1662	-6.411	1.441e-10		Yes													ENSG00000078814	MYH7B	338688		2	-0.3519	1.82e-09	cg19579117	-0.866	3.07e-52	0.2341	3.75e-06
rs2076668	ACSS2	rs6058290	20	34247702	G	A	0.1905	0.1905	-6.405	1.503e-10															ENSG00000214078	CPNE1	5177	Yes	2	-0.5655	2.69e-49	cg14387502	0.93	3.59e-38	-0.1437	4.15e-06
rs2076668	ACSS2	rs28875933	20	34273961	G	C	0.197	0.197	-6.396	1.593e-10															ENSG00000214078	CPNE1	21082		2	-0.5485	1.25e-46	cg14387502	0.9324	1.79e-39	-0.1437	4.15e-06
rs2076668	ACSS2	rs6119593	20	33833729	C	A	0.145	0.145	-6.396	1.595e-10															ENSG00000126005	MMP24OS	32206		2	-0.2588	8.7e-11	cg26493814	-0.6201	4.9e-16	0.1763	3.15e-11
rs2076668	ACSS2	rs2425073	20	34293699	A	G	0.1972	0.1972	-6.384	1.726e-10															ENSG00000214078	CPNE1	40820		2	-0.5465	1.39e-46	cg14387502	0.9329	1.92e-39	-0.1437	4.15e-06
rs2076668	ACSS2	rs2425030	20	33853200	A	C	0.1332	0.1332	-6.382	1.747e-10	Enhancer	Yes													ENSG00000126005	MMP24OS	12735	Yes	2			cg19047340	0.446	3.56e-15	-0.1248	0.001879						0.332169
rs2076668	ACSS2	rs2425018	20	33818766	G	A	0.1449	0.1449	-6.376	1.822e-10															ENSG00000126005	MMP24OS	47169		2	-0.2453	1.21e-09	cg26493814	-0.6261	2.68e-16	0.1763	3.15e-11
rs2076668	ACSS2	rs6060541	20	34248066	C	T	0.1967	0.1967	-6.366	1.946e-10															ENSG00000214078	CPNE1	4813	Yes	2	-0.5498	3.56e-47	cg14387502	0.9301	3.35e-39	-0.1437	4.15e-06
rs2076668	ACSS2	rs143383	20	34025983	A	G	0.3705	0.3705	-6.36	2.012e-10	Enhancer	Yes							Yes						ENSG00000101019	UQCC1	26148		2	-0.2329	3.77e-29	cg02018725	-0.299	8.46e-19	0.1768	4.69e-05
rs2076668	ACSS2	rs1040695	20	34244829	T	C	0.1904	0.1904	-6.349	2.174e-10															ENSG00000214078	CPNE1	8050	Yes	2	-0.5659	1.72e-49	cg14387502	0.9322	1.85e-38	-0.1437	4.15e-06
rs2076668	ACSS2	rs6088579	20	33284624	A	G	0.834	0.166	-6.347	2.194e-10															ENSG00000078814	MYH7B	304424		2	-0.3321	2.29e-08	cg19579117	-0.9007	7.79e-57	0.2341	3.75e-06
rs2076668	ACSS2	rs6058294	20	34259396	A	G	0.1969	0.1969	-6.343	2.258e-10															ENSG00000214078	CPNE1	6517		2	-0.5506	6.02e-47	cg14387502	0.9321	1.76e-39	-0.1437	4.15e-06
rs2076668	ACSS2	rs6060565	20	34285442	C	T	0.1973	0.1973	-6.336	2.359e-10	Enhancer														ENSG00000214078	CPNE1	32563		2	-0.5457	2.8e-46	cg14387502	0.9325	2.12e-39	-0.1437	4.15e-06
rs2076668	ACSS2	rs6121015	20	34243017	C	T	0.1904	0.1904	-6.336	2.359e-10															ENSG00000214078	CPNE1	9862	Yes	2	-0.5658	9.63e-50	cg14387502	0.8845	7.56e-37	-0.1437	4.15e-06
rs2076668	ACSS2	rs2207889	20	34224898	A	C	0.1907	0.1907	-6.309	2.806e-10															ENSG00000214078	CPNE1	27981	Yes	2	-0.5661	1.66e-49	cg14387502	0.9222	3.87e-37	-0.1437	4.15e-06
rs2076668	ACSS2	rs6058297	20	34271861	G	C	0.1971	0.1971	-6.305	2.886e-10															ENSG00000214078	CPNE1	18982		2	-0.5512	6.07e-47	cg14387502	0.9304	3.47e-39	-0.1437	4.15e-06
rs2076668	ACSS2	rs2425071	20	34292961	C	A	0.1451	0.1451	-6.301	2.966e-10															ENSG00000214078	CPNE1	40082		2	-0.7118	1.1e-72	cg14387502	0.8094	5.95e-23	-0.1437	4.15e-06
rs2076668	ACSS2	rs6060525	20	34222812	T	C	0.2105	0.2105	-6.3	2.978e-10		Yes						Yes							ENSG00000214078	CPNE1	30067	Yes	2	-0.4836	1.39e-35	cg14387502	0.8707	4.03e-36	-0.1437	4.15e-06
rs2076668	ACSS2	rs11697903	20	34272224	A	G	0.1971	0.1971	-6.298	3.013e-10															ENSG00000214078	CPNE1	19345		2	-0.5512	6.07e-47	cg14387502	0.9305	3.37e-39	-0.1437	4.15e-06
rs2076668	ACSS2	rs3787165	20	34228946	T	C	0.1905	0.1905	-6.292	3.139e-10															ENSG00000214078	CPNE1	23933	Yes	2	-0.574	1.06e-50	cg14387502	0.9303	3.42e-38	-0.1437	4.15e-06
rs2076668	ACSS2	rs6058293	20	34248891	T	A	0.1967	0.1967	-6.289	3.193e-10															ENSG00000214078	CPNE1	3988	Yes	2	-0.5462	2.38e-45	cg14387502	0.9301	3.35e-39	-0.1437	4.15e-06
rs2076668	ACSS2	rs6121026	20	34266883	A	T	0.197	0.197	-6.288	3.225e-10															ENSG00000214078	CPNE1	14004		2	-0.5506	7.07e-47	cg14387502	0.9382	2.3e-39	-0.1437	4.15e-06
rs2076668	ACSS2	rs6058288	20	34228680	C	T	0.1905	0.1905	-6.28	3.394e-10															ENSG00000214078	CPNE1	24199	Yes	2	-0.5653	2.22e-49	cg14387502	0.9303	3.42e-38	-0.1437	4.15e-06
rs2076668	ACSS2	rs6060556	20	34269577	A	G	0.1326	0.1326	-6.279	3.415e-10															ENSG00000214078	CPNE1	16698		2	-0.8326	1.82e-103	cg14387502	0.8209	2.92e-20	-0.1437	4.15e-06
rs2076668	ACSS2	rs6579227	20	33879206	C	T	0.1274	0.1274	-6.274	3.514e-10		Yes		Yes											ENSG00000242372	EIF6	6417		2	0.1718	4.68e-09	cg26493814	-0.6526	1.04e-13	-0.06545	0.001442
rs2076668	ACSS2	rs6060539	20	34239382	C	T	0.1966	0.1966	-6.273	3.545e-10															ENSG00000214078	CPNE1	13497	Yes	2	-0.5547	1.3e-47	cg14387502	0.9301	3.34e-39	-0.1437	4.15e-06
rs2076668	ACSS2	rs3787164	20	34228866	A	G	0.1905	0.1905	-6.272	3.564e-10															ENSG00000214078	CPNE1	24013	Yes	2	-0.5678	5.39e-50	cg14387502	0.9317	4.47e-38	-0.1437	4.15e-06
rs2076668	ACSS2	rs6058296	20	34269225	G	T	0.1326	0.1326	-6.27	3.615e-10															ENSG00000214078	CPNE1	16346		2	-0.8326	1.82e-103	cg14387502	0.8209	2.92e-20	-0.1437	4.15e-06
rs2076668	ACSS2	rs7266438	20	34216010	C	T	0.192	0.192	-6.255	3.974e-10															ENSG00000214078	CPNE1	36869	Yes	2	-0.566	5.37e-50	cg14387502	0.93	4.55e-38	-0.1437	4.15e-06
rs2076668	ACSS2	rs6060567	20	34288250	G	C	0.1451	0.1451	-6.23	4.652e-10	Promoter	Yes													ENSG00000214078	CPNE1	35371		2	-0.7138	2.89e-73	cg14387502	0.8094	5.95e-23	-0.1437	4.15e-06
rs2076668	ACSS2	rs6060569	20	34290731	C	A	0.145	0.145	-6.23	4.653e-10		Yes													ENSG00000214078	CPNE1	37852		2	-0.7155	6.3e-73	cg14387502	0.8094	5.96e-23	-0.1437	4.15e-06
rs2076668	ACSS2	rs17092980	20	34289005	T	C	0.1451	0.1451	-6.23	4.659e-10		Yes													ENSG00000214078	CPNE1	36126		2	-0.7118	1.1e-72	cg14387502	0.8094	5.96e-23	-0.1437	4.15e-06
rs2076668	ACSS2	rs6058302	20	34290037	C	T	0.145	0.145	-6.23	4.669e-10		Yes													ENSG00000214078	CPNE1	37158		2	-0.7156	5.29e-73	cg14387502	0.8094	5.96e-23	-0.1437	4.15e-06
rs2076668	ACSS2	rs910871	20	33333208	C	A	0.8258	0.1742	-6.225	4.822e-10															ENSG00000198646	NCOA6	80247	Yes	2	-0.1092	1.09e-08	cg12390057	0.2608	3.98e-07	-0.0708	0.004527
rs2076668	ACSS2	rs3787168	20	34233278	T	C	0.1966	0.1966	-6.224	4.842e-10															ENSG00000214078	CPNE1	19601	Yes	2	-0.5521	3.87e-47	cg14387502	0.9321	1.74e-39	-0.1437	4.15e-06
rs2076668	ACSS2	rs6060570	20	34291166	A	C	0.145	0.145	-6.224	4.857e-10															ENSG00000214078	CPNE1	38287		2	-0.7118	1.1e-72	cg14387502	0.8094	5.96e-23	-0.1437	4.15e-06
rs2076668	ACSS2	rs2425072	20	34293686	T	C	0.1451	0.1451	-6.224	4.859e-10															ENSG00000214078	CPNE1	40807		2	-0.7118	1.1e-72	cg14387502	0.811	5.16e-23	-0.1437	4.15e-06
rs2076668	ACSS2	rs6060558	20	34271092	C	G	0.1335	0.1335	-6.22	4.959e-10															ENSG00000214078	CPNE1	18213		2	-0.7953	3.8e-94	cg14387502	0.8121	9.12e-21	-0.1437	4.15e-06
rs2076668	ACSS2	rs6060560	20	34278890	T	C	0.1335	0.1335	-6.215	5.128e-10															ENSG00000214078	CPNE1	26011		2	-0.7917	4.84e-94	cg14387502	0.8125	8.93e-21	-0.1437	4.15e-06
rs2076668	ACSS2	rs3787220	20	33337751	T	C	0.8258	0.1742	-6.212	5.229e-10															ENSG00000198646	NCOA6	75704	Yes	2	-0.1098	9.08e-09	cg12390057	0.2608	3.97e-07	-0.0708	0.004527
rs2076668	ACSS2	rs6142237	20	33340993	C	T	0.8258	0.1742	-6.211	5.25e-10															ENSG00000198646	NCOA6	72462	Yes	2	-0.1098	9.08e-09	cg12390057	0.2608	3.97e-07	-0.0708	0.004527
rs2076668	ACSS2	rs4417778	20	33350987	T	C	0.8257	0.1743	-6.21	5.302e-10															ENSG00000198646	NCOA6	62468	Yes	2	-0.1092	1.09e-08	cg12390057	0.2611	3.89e-07	-0.0708	0.004527
rs2076668	ACSS2	rs6060566	20	34288226	T	C	0.1451	0.1451	-6.204	5.513e-10	Promoter	Yes													ENSG00000214078	CPNE1	35347		2	-0.7138	2.89e-73	cg14387502	0.8094	5.95e-23	-0.1437	4.15e-06
rs2076668	ACSS2	rs4911160	20	33349940	G	A	0.8257	0.1743	-6.201	5.594e-10															ENSG00000198646	NCOA6	63515	Yes	2	-0.1098	9.08e-09	cg12390057	0.2608	3.97e-07	-0.0708	0.004527
rs2076668	ACSS2	rs6060025	20	33326876	A	G	0.8258	0.1742	-6.197	5.749e-10															ENSG00000198646	NCOA6	86579	Yes	2	-0.1092	1.09e-08	cg12390057	0.2608	4e-07	-0.0708	0.004527
rs2076668	ACSS2	rs910872	20	33334540	T	C	0.8258	0.1742	-6.197	5.758e-10															ENSG00000198646	NCOA6	78915	Yes	2	-0.1092	1.08e-08	cg12390057	0.2608	3.97e-07	-0.0708	0.004527
rs2076668	ACSS2	rs6088594	20	33343157	G	A	0.8258	0.1742	-6.193	5.907e-10															ENSG00000198646	NCOA6	70298	Yes	2	-0.1092	1.09e-08	cg12390057	0.2608	3.97e-07	-0.0708	0.004527
rs2076668	ACSS2	rs6060313	20	33810869	C	T	0.144	0.144	-6.186	6.163e-10															ENSG00000126005	MMP24OS	55066		2	-0.236	7.03e-09	cg26493814	-0.6353	1.67e-16	0.1763	3.15e-11
rs2076668	ACSS2	rs10211771	20	34219994	T	C	0.1955	0.1955	-6.179	6.456e-10															ENSG00000214078	CPNE1	32885	Yes	2	-0.5585	3.71e-49	cg14387502	0.9183	1.86e-38	-0.1437	4.15e-06
rs2076668	ACSS2	rs6058115	20	33358397	T	G	0.8256	0.1744	-6.176	6.573e-10		Yes													ENSG00000198646	NCOA6	55058	Yes	2	-0.1092	1.09e-08	cg12390057	0.2609	3.97e-07	-0.0708	0.004527
rs2076668	ACSS2	rs6058285	20	34217991	C	G	0.1904	0.1904	-6.174	6.639e-10															ENSG00000214078	CPNE1	34888	Yes	2	-0.5686	1.22e-50	cg14387502	0.9322	2.21e-38	-0.1437	4.15e-06
rs2076668	ACSS2	rs6060034	20	33351864	T	C	0.8257	0.1743	-6.171	6.786e-10															ENSG00000078814	MYH7B	237184		2	-0.3473	4.14e-08	cg19579117	-0.8872	1.95e-56	0.2341	3.75e-06
rs2076668	ACSS2	rs6060009	20	33303974	T	G	0.8256	0.1744	-6.163	7.155e-10															ENSG00000198646	NCOA6	109481	Yes	2	-0.1098	9.39e-09	cg12390057	0.2608	4.1e-07	-0.0708	0.004527
rs2076668	ACSS2	rs6058117	20	33366905	A	G	0.8256	0.1744	-6.16	7.256e-10		Yes													ENSG00000198646	NCOA6	46550	Yes	2	-0.1092	1.09e-08	cg12390057	0.261	3.97e-07	-0.0708	0.004527
rs2076668	ACSS2	rs6087622	20	33310471	A	G	0.8256	0.1744	-6.154	7.556e-10															ENSG00000198646	NCOA6	102984	Yes	2	-0.1092	1.07e-08	cg12390057	0.2608	4.06e-07	-0.0708	0.004527
rs2076668	ACSS2	rs6060043	20	33364584	C	T	0.8256	0.1744	-6.14	8.275e-10															ENSG00000198646	NCOA6	48871	Yes	2	-0.1095	9.77e-09	cg12390057	0.2609	3.97e-07	-0.0708	0.004527
rs2076668	ACSS2	rs2425140	20	34346024	A	C	0.155	0.155	-6.125	9.07e-10															ENSG00000214078	CPNE1	93145		2	-0.637	7.39e-55	cg14387502	0.7815	2.63e-22	-0.1437	4.15e-06
rs2076668	ACSS2	rs6088519	20	33132191	C	T	0.3135	0.3135	6.121	9.324e-10	Enhancer	Yes													ENSG00000101464	PIGU	154404		2	-0.2001	3.89e-18	cg26238134	0.3352	1.01e-22	-0.1322	0.00675
rs2076668	ACSS2	rs2425058	20	33912180	A	C	0.3291	0.3291	-6.111	9.928e-10															ENSG00000101019	UQCC1	87655	Yes	2	-0.2101	4.18e-26	cg10526893	-0.4314	3.12e-17	0.09862	0.0007682
rs2076668	ACSS2	rs2145082	20	33905326	C	T	0.3186	0.3186	-6.11	9.945e-10	Enhancer														ENSG00000101019	UQCC1	94509	Yes	2	-0.2083	1.98e-25	cg10526893	-0.4158	2.03e-15	0.09862	0.0007682
rs2076668	ACSS2	rs6058283	20	34216276	A	G	0.1894	0.1894	-6.109	1.001e-09															ENSG00000214078	CPNE1	36603	Yes	2	-0.5729	2.88e-51	cg14387502	0.9288	5.53e-38	-0.1437	4.15e-06
rs2076668	ACSS2	rs6058179	20	33689328	A	G	0.7086	0.2914	6.1	1.064e-09															ENSG00000078814	MYH7B	100280		2	-0.441	1.9e-24	cg12390057	0.4199	1.02e-23	-0.3308	1.98e-09
rs2076668	ACSS2	rs6058281	20	34211726	G	T	0.1894	0.1894	-6.099	1.068e-09															ENSG00000214078	CPNE1	41153	Yes	2	-0.5754	1.11e-51	cg14387502	0.932	2.59e-38	-0.1437	4.15e-06
rs2076668	ACSS2	rs6059858	20	33062425	G	C	0.6633	0.3367	-6.094	1.098e-09															ENSG00000101464	PIGU	224170		2	0.2024	5.31e-16	cg26238134	-0.3651	3.57e-26	-0.1322	0.00675
rs2076668	ACSS2	rs6060519	20	34217383	G	A	0.1915	0.1915	-6.094	1.104e-09															ENSG00000214078	CPNE1	35496	Yes	2	-0.5686	1.22e-50	cg14387502	0.9322	2.28e-38	-0.1437	4.15e-06
rs2076668	ACSS2	rs6060516	20	34214368	T	C	0.1894	0.1894	-6.089	1.136e-09															ENSG00000214078	CPNE1	38511	Yes	2	-0.5711	4.8e-51	cg14387502	0.9313	2.78e-38	-0.1437	4.15e-06
rs2076668	ACSS2	rs78084033	20	34219990	A	C	0.1318	0.1318	-6.083	1.181e-09															ENSG00000214078	CPNE1	32889	Yes	2	-0.8337	8.87e-106	cg14387502	0.8237	2.12e-20	-0.1437	4.15e-06
rs2076668	ACSS2	rs6579255	20	34219496	T	C	0.1905	0.1905	-6.08	1.2e-09		Yes						Yes							ENSG00000214078	CPNE1	33383	Yes	2	-0.5673	4.81e-50	cg14387502	0.93	4.61e-38	-0.1437	4.15e-06
rs2076668	ACSS2	rs61191623	20	34219987	A	C	0.1317	0.1317	-6.074	1.251e-09															ENSG00000214078	CPNE1	32892	Yes	2	-0.8337	8.87e-106	cg14387502	0.8237	2.12e-20	-0.1437	4.15e-06
rs2076668	ACSS2	rs6060518	20	34217309	A	C	0.19	0.19	-6.068	1.298e-09															ENSG00000214078	CPNE1	35570	Yes	2	-0.5693	3.94e-50	cg14387502	0.9277	4.2e-39	-0.1437	4.15e-06
rs2076668	ACSS2	rs6060370	20	33909752	T	C	0.3306	0.3306	-6.045	1.498e-09															ENSG00000101019	UQCC1	90083	Yes	2	-0.205	4.31e-25	cg10526893	-0.4298	1.21e-17	0.09862	0.0007682
rs2076668	ACSS2	rs6060378	20	33923001	T	G	0.3224	0.3224	-6.029	1.651e-09															ENSG00000101019	UQCC1	76834	Yes	2	-0.2113	1.5e-27	cg10526893	-0.4347	7.5e-18	0.09862	0.0007682
rs2076668	ACSS2	rs632688	20	33778287	A	C	0.7631	0.2369	6.028	1.655e-09															ENSG00000078814	MYH7B	189239		2	-0.3116	5.91e-08	cg02587172	0.4811	4.63e-14	-0.2662	3.13e-10
rs2076668	ACSS2	rs6141464	20	32959983	C	T	0.3339	0.3339	6.02	1.748e-09															ENSG00000101464	PIGU	326612		2	-0.2054	1.24e-16	cg26238134	0.3632	9.51e-26	-0.1322	0.00675
rs2076668	ACSS2	rs13043895	20	33910896	T	C	0.3307	0.3307	-6.011	1.847e-09															ENSG00000101019	UQCC1	88939	Yes	2	-0.205	4.32e-25	cg10526893	-0.4298	1.21e-17	0.09862	0.0007682
rs2076668	ACSS2	rs1415772	20	33765583	C	G	0.2377	0.2377	-6.004	1.931e-09															ENSG00000078814	MYH7B	176535		2	0.3	1.73e-07	cg02587172	-0.4771	7.32e-14	-0.2662	3.13e-10
rs2076668	ACSS2	rs6060044	20	33364852	A	G	0.8255	0.1745	-5.988	2.119e-09		Yes													ENSG00000198646	NCOA6	48603	Yes	2	-0.1092	1.09e-08	cg12390057	0.2609	3.97e-07	-0.0708	0.004527
rs2076668	ACSS2	rs6142154	20	32970673	C	T	0.3315	0.3315	5.988	2.126e-09															ENSG00000101464	PIGU	315922		2	-0.2035	3.6e-16	cg26238134	0.3652	2.58e-26	-0.1322	0.00675
rs2076668	ACSS2	rs6060372	20	33913681	A	C	0.3257	0.3257	-5.978	2.263e-09															ENSG00000101019	UQCC1	86154	Yes	2	-0.2075	2.5e-24	cg10526893	-0.4317	9.1e-18	0.09862	0.0007682
rs2076668	ACSS2	rs6060717	20	34544647	T	C	0.191	0.191	-5.966	2.438e-09		Yes													ENSG00000214078	CPNE1	291768		2	-0.5218	1e-33	cg14387502	0.8974	2.3e-36	-0.1437	4.15e-06
rs2076668	ACSS2	rs34495937	20	33910941	C	T	0.3193	0.3193	-5.963	2.48e-09															ENSG00000101019	UQCC1	88894	Yes	2	-0.2074	3.82e-25	cg10526893	-0.4113	3.98e-15	0.09862	0.0007682
rs2076668	ACSS2	rs10211823	20	33808270	A	C	0.1496	0.1496	-5.951	2.661e-09															ENSG00000126005	MMP24OS	57665		2	-0.1992	3.68e-07	cg19047340	0.4047	1.3e-15	-0.1248	0.001879
rs2076668	ACSS2	rs17323916	20	33910581	G	A	0.2822	0.2822	-5.951	2.669e-09															ENSG00000101019	UQCC1	89254	Yes	2	-0.1967	5.66e-18	cg14752227	0.5862	1.28e-13	-0.09746	1.92e-05
rs2076668	ACSS2	rs58084442	20	33807521	T	C	0.1498	0.1498	-5.941	2.829e-09															ENSG00000126005	MMP24OS	58414		2	-0.204	1.67e-07	cg19047340	0.4024	1.41e-15	-0.1248	0.001879
rs2076668	ACSS2	rs2064705	20	33031276	T	C	0.669	0.331	-5.941	2.838e-09															ENSG00000101464	PIGU	255319		2	0.2012	8.79e-16	cg26238134	-0.365	3.77e-26	-0.1322	0.00675
rs2076668	ACSS2	rs2425056	20	33909245	G	A	0.3237	0.3237	-5.916	3.292e-09															ENSG00000101019	UQCC1	90590	Yes	2	-0.2115	3.3e-27	cg10526893	-0.434	1.06e-17	0.09862	0.0007682
rs2076668	ACSS2	rs2424993	20	33104592	G	C	0.6683	0.3317	-5.913	3.358e-09		Yes			Yes										ENSG00000101464	PIGU	182003		2	0.2023	5.66e-16	cg26238134	-0.3645	3.91e-26	-0.1322	0.00675
rs2076668	ACSS2	rs34433793	20	33537226	A	AT	0.2382	0.2382	-5.912	3.374e-09	Promoter	Yes	Yes	Yes	Yes										ENSG00000100983	GSS	6605	Yes	2													0.566874	0.083282
rs2076668	ACSS2	rs8115394	20	33890350	C	G	0.2814	0.2814	-5.911	3.397e-09		Yes								Yes					ENSG00000101019	UQCC1	109485	Yes	2	-0.197	6.09e-18	cg14752227	0.6082	2.33e-14	-0.09746	1.92e-05
rs2076668	ACSS2	rs2248393	20	33926103	C	G	0.3749	0.3749	-5.908	3.464e-09															ENSG00000101019	UQCC1	73732	Yes	2	-0.2199	1.32e-32	cg02018725	-0.2757	1.33e-18	0.1768	4.69e-05
rs2076668	ACSS2	rs6088771	20	33810692	T	C	0.1595	0.1595	-5.908	3.467e-09															ENSG00000126005	MMP24OS	55243		2	-0.178	5.74e-06	cg19047340	0.3849	1.63e-14	-0.1248	0.001879
rs2076668	ACSS2	rs2425134	20	34339439	G	A	0.1553	0.1553	-5.902	3.584e-09															ENSG00000214078	CPNE1	86560		2	-0.6728	1.13e-64	cg05079848	0.5366	3.34e-23	-0.2212	3.26e-09
rs2076668	ACSS2	rs6142147	20	32953344	C	G	0.3247	0.3247	5.899	3.661e-09	Enhancer														ENSG00000101464	PIGU	333251		2	-0.2049	2.22e-16	cg26238134	0.3636	7.89e-26	-0.1322	0.00675
rs2076668	ACSS2	rs2425057	20	33910406	G	A	0.3218	0.3218	-5.884	3.996e-09															ENSG00000101019	UQCC1	89429	Yes	2	-0.2051	7.64e-26	cg10526893	-0.424	3.59e-17	0.09862	0.0007682
rs2076668	ACSS2	rs6088792	20	33909784	C	T	0.2822	0.2822	-5.881	4.079e-09															ENSG00000101019	UQCC1	90051	Yes	2	-0.1967	5.66e-18	cg14752227	0.5862	1.28e-13	-0.09746	1.92e-05
rs2076668	ACSS2	rs11167234	20	32983619	T	A	0.3316	0.3316	5.877	4.169e-09															ENSG00000101464	PIGU	302976		2	-0.2004	4.19e-16	cg26238134	0.3559	2.34e-25	-0.1322	0.00675
rs2076668	ACSS2	rs1885115	20	33681256	G	A	0.7096	0.2904	5.868	4.401e-09	Promoter	Yes													ENSG00000078814	MYH7B	92208		2	-0.4501	1.78e-25	cg12390057	0.4219	5.51e-24	-0.3308	1.98e-09
rs2076668	ACSS2	rs6088713	20	33693857	T	C	0.7099	0.2901	5.86	4.624e-09															ENSG00000078814	MYH7B	104809		2	-0.5489	2.64e-31	cg12390057	0.4196	1.09e-23	-0.3308	1.98e-09
rs2076668	ACSS2	rs2425016	20	33807249	A	G	0.1496	0.1496	-5.834	5.419e-09															ENSG00000126005	MMP24OS	58686		2	-0.2087	1e-07	cg19047340	0.4041	1.82e-15	-0.1248	0.001879
rs2076668	ACSS2	rs6142152	20	32960877	T	A	0.3316	0.3316	5.833	5.459e-09															ENSG00000101464	PIGU	325718		2	-0.2083	6.88e-17	cg26238134	0.3664	3.29e-26	-0.1322	0.00675
rs2076668	ACSS2	rs6058049	20	33044450	T	A	0.6386	0.3614	-5.829	5.575e-09															ENSG00000101464	PIGU	242145		2	0.1588	1.76e-10	cg26238134	-0.3094	9.94e-21	-0.1322	0.00675
rs2076668	ACSS2	rs4911468	20	33694254	A	T	0.7097	0.2903	5.825	5.697e-09															ENSG00000078814	MYH7B	105206		2	-0.5542	3.19e-31	cg12390057	0.4239	8.88e-24	-0.3308	1.98e-09
rs2076668	ACSS2	rs4353719	20	33977349	G	A	0.6128	0.3872	5.819	5.915e-09															ENSG00000101019	UQCC1	22486	Yes	2	0.2368	1.12e-37	cg02018725	0.2957	2.9e-20	0.1768	4.69e-05
rs2076668	ACSS2	rs224333	20	34023962	G	A	0.3712	0.3712	-5.819	5.934e-09															ENSG00000101019	UQCC1	24127		2	-0.2295	1.29e-28	cg03547924	-0.355	2.64e-19	0.1197	0.000248
rs2076668	ACSS2	rs13037879	20	33887955	G	A	0.2805	0.2805	-5.81	6.253e-09		Yes													ENSG00000101019	UQCC1	111880	Yes	2	-0.1892	1.73e-15	cg14752227	0.6069	3.24e-13	-0.09746	1.92e-05
rs2076668	ACSS2	rs13038012	20	33887983	G	A	0.2811	0.2811	-5.797	6.759e-09		Yes													ENSG00000101019	UQCC1	111852	Yes	2	-0.1902	6.3e-16	cg14752227	0.6152	1.28e-13	-0.09746	1.92e-05
rs2076668	ACSS2	rs35246017	20	34259998	A	AG	0.2034	0.2034	-5.795	6.819e-09															ENSG00000214078	CPNE1	7119		2	-0.6258	8.61e-21	cg14387502	0.9322	1.77e-39	-0.1437	4.15e-06
rs2076668	ACSS2	rs2378353	20	33970462	A	G	0.7092	0.2908	5.795	6.821e-09															ENSG00000101019	UQCC1	29373	Yes	2	0.1927	4.04e-18	cg14752227	-0.6006	1.11e-14	-0.09746	1.92e-05
rs2076668	ACSS2	rs6141550	20	33976823	C	T	0.6159	0.3841	5.791	6.996e-09															ENSG00000101019	UQCC1	23012	Yes	2	0.2368	1.12e-37	cg02018725	0.2957	2.9e-20	0.1768	4.69e-05
rs2076668	ACSS2	rs6060243	20	33698119	T	C	0.7098	0.2902	5.789	7.092e-09															ENSG00000078814	MYH7B	109071		2	-0.4492	1.22e-25	cg12390057	0.4145	3.87e-23	-0.3308	1.98e-09
rs2076668	ACSS2	rs6088485	20	32985992	C	T	0.3418	0.3418	5.787	7.184e-09															ENSG00000101464	PIGU	300603		2	-0.194	4.41e-18	cg26238134	0.3532	3.44e-29	-0.1322	0.00675
rs2076668	ACSS2	rs8117705	20	33896757	G	C	0.2823	0.2823	-5.786	7.223e-09	Enhancer														ENSG00000101019	UQCC1	103078	Yes	2	-0.1929	2.82e-17	cg14752227	0.6	3.53e-14	-0.09746	1.92e-05
rs2076668	ACSS2	rs6142360	20	33960486	T	C	0.6139	0.3861	5.782	7.39e-09															ENSG00000101019	UQCC1	39349	Yes	2	0.2316	6.31e-31	cg03547924	0.3435	1.84e-18	0.1197	0.000248
rs2076668	ACSS2	rs224322	20	34011048	G	A	0.6982	0.3018	5.775	7.701e-09															ENSG00000101019	UQCC1	11213	Yes	2	0.1787	1.05e-16	cg14752227	-0.6526	2.33e-18	-0.09746	1.92e-05
rs2076668	ACSS2	rs6142377	20	33995780	A	G	0.6142	0.3858	5.774	7.76e-09															ENSG00000101019	UQCC1	4055	Yes	2	0.2264	1.79e-34	cg02018725	0.2863	1.23e-19	0.1768	4.69e-05
rs2076668	ACSS2	rs1406947	20	33969530	C	T	0.6083	0.3917	5.768	8.033e-09															ENSG00000101019	UQCC1	30305	Yes	2	0.2302	6.48e-36	cg02018725	0.2911	1.61e-20	0.1768	4.69e-05
rs2076668	ACSS2	rs2295886	20	33713975	A	C	0.7099	0.2901	5.765	8.184e-09															ENSG00000078814	MYH7B	124927		2	-0.4439	1.94e-25	cg12390057	0.402	5.6e-22	-0.3308	1.98e-09
rs2076668	ACSS2	rs200376506	20	34326077	C	CA	0.1519	0.1519	-5.765	8.185e-09		Yes													ENSG00000214078	CPNE1	73198		2	-0.7224	2.73e-24	cg14387502	0.8131	4.43e-23	-0.1437	4.15e-06
rs2076668	ACSS2	rs2295885	20	33713963	T	C	0.7102	0.2898	5.758	8.508e-09															ENSG00000078814	MYH7B	124915		2	-0.4417	3.73e-25	cg12390057	0.402	5.6e-22	-0.3308	1.98e-09
rs2076668	ACSS2	rs117010355	20	34343442	A	G	0.1019	0.1019	-5.757	8.555e-09															ENSG00000214078	CPNE1	90563		2	-1.1261	5.99e-236	cg07042104	-0.7813	1.25e-31	0.2538	1.14e-11
rs2076668	ACSS2	rs2425064	20	33925094	T	C	0.3853	0.3853	-5.757	8.577e-09															ENSG00000101019	UQCC1	74741	Yes	2	-0.233	6.43e-36	cg10526893	-0.4503	3.82e-20	0.09862	0.0007682
rs2076668	ACSS2	rs6121045	20	34368167	G	A	0.8844	0.1156	5.755	8.658e-09															ENSG00000214078	CPNE1	115288		2	0.97	1.46e-114	cg07042104	0.7383	7.9e-34	0.2538	1.14e-11
rs2076668	ACSS2	rs725908	20	33968067	T	C	0.614	0.386	5.754	8.739e-09															ENSG00000101019	UQCC1	31768	Yes	2	0.2316	6.34e-31	cg02018725	0.2888	2.72e-18	0.1768	4.69e-05
rs2076668	ACSS2	rs6088817	20	33984976	T	C	0.6163	0.3837	5.753	8.744e-09	Enhancer														ENSG00000101019	UQCC1	14859	Yes	2	0.2368	1.12e-37	cg02018725	0.2963	2.78e-20	0.1768	4.69e-05
rs2076668	ACSS2	rs11167274	20	34326411	C	CT	0.1521	0.1521	-5.745	9.213e-09	Enhancer														ENSG00000214078	CPNE1	73532		2	-0.7289	2.49e-25	cg14387502	0.8132	4.42e-23	-0.1437	4.15e-06
rs2076668	ACSS2	rs6142373	20	33983314	T	A	0.6203	0.3797	5.743	9.293e-09															ENSG00000101019	UQCC1	16521	Yes	2	0.2431	1.62e-37	cg02018725	0.2852	2.06e-19	0.1768	4.69e-05
rs2076668	ACSS2	rs2378349	20	33925843	C	A	0.3822	0.3822	-5.731	9.983e-09															ENSG00000101019	UQCC1	73992	Yes	2	-0.224	6.77e-35	cg14752227	0.6277	2.91e-19	-0.09746	1.92e-05
rs2076668	ACSS2	rs2425062	20	33923566	A	G	0.3846	0.3846	-5.73	1.007e-08															ENSG00000101019	UQCC1	76269	Yes	2	-0.2289	1.59e-33	cg10526893	-0.4501	4.41e-20	0.09862	0.0007682
rs2076668	ACSS2	rs6058184	20	33701483	T	C	0.7098	0.2902	5.727	1.021e-08															ENSG00000078814	MYH7B	112435		2	-0.4473	1.51e-25	cg12390057	0.4069	2.33e-22	-0.3308	1.98e-09
rs2076668	ACSS2	rs376976442	20	34221823	G	C	0.1352	0.1352	-5.724	1.039e-08															ENSG00000214078	CPNE1	31056	Yes	2	-0.8333	1.19e-105	cg14387502	0.8121	3.6e-20	-0.1437	4.15e-06
rs2076668	ACSS2	rs6088799	20	33934301	T	C	0.6193	0.3807	5.72	1.066e-08															ENSG00000101019	UQCC1	65534	Yes	2	0.2299	2.57e-36	cg02018725	0.2872	5.02e-20	0.1768	4.69e-05
rs2076668	ACSS2	rs62210587	20	33987818	T	A	0.618	0.382	5.718	1.077e-08															ENSG00000101019	UQCC1	12017	Yes	2	0.2368	1.12e-37	cg02018725	0.2964	2.77e-20	0.1768	4.69e-05
rs2076668	ACSS2	rs6060250	20	33704108	T	C	0.7097	0.2903	5.717	1.086e-08															ENSG00000078814	MYH7B	115060		2	-0.4504	4.95e-26	cg12390057	0.4069	2.31e-22	-0.3308	1.98e-09
rs2076668	ACSS2	rs78877130	20	34344947	G	A	0.1016	0.1016	-5.712	1.119e-08															ENSG00000214078	CPNE1	92068		2	-1.1428	3.06e-240	cg07042104	-0.7808	1.47e-31	0.2538	1.14e-11
rs2076668	ACSS2	rs6088802	20	33942263	A	G	0.6187	0.3813	5.709	1.135e-08															ENSG00000101019	UQCC1	57572	Yes	2	0.231	6.29e-37	cg02018725	0.2866	5.99e-20	0.1768	4.69e-05
rs2076668	ACSS2	rs6060321	20	33833781	C	A	0.1643	0.1643	-5.708	1.146e-08															ENSG00000126005	MMP24OS	32154		2	-0.2375	2.82e-10	cg19047340	0.4318	2.67e-18	-0.1248	0.001879
rs2076668	ACSS2	rs11472231	20	34316159	C	CAT	0.1515	0.1515	-5.705	1.166e-08															ENSG00000214078	CPNE1	63280		2	-0.732	2.86e-25	cg14387502	0.8107	5.16e-23	-0.1437	4.15e-06
rs2076668	ACSS2	rs6088833	20	34007663	T	A	0.284	0.284	-5.703	1.181e-08															ENSG00000101019	UQCC1	7828	Yes	2	-0.1832	5.45e-15	cg14752227	0.594	9.88e-14	-0.09746	1.92e-05
rs2076668	ACSS2	rs73610830	20	32863523	C	G	0.3344	0.3344	5.701	1.193e-08															ENSG00000101464	PIGU	423072		2	-0.1481	4.17e-08	cg26238134	0.3407	1.78e-20	-0.1322	0.00675
rs2076668	ACSS2	rs6087706	20	34006315	C	T	0.2838	0.2838	-5.701	1.193e-08															ENSG00000101019	UQCC1	6480	Yes	2	-0.1847	3.95e-15	cg14752227	0.5927	1.15e-13	-0.09746	1.92e-05
rs2076668	ACSS2	rs4911493	20	33960799	A	G	0.6177	0.3823	5.696	1.227e-08		Yes							Yes						ENSG00000101019	UQCC1	39036	Yes	2	0.2335	6.08e-37	cg02018725	0.2906	3.56e-20	0.1768	4.69e-05
rs2076668	ACSS2	rs7268132	20	33685206	G	A	0.7064	0.2936	5.695	1.237e-08															ENSG00000078814	MYH7B	96158		2	-0.6296	5.6e-31	cg02587172	0.5867	3.03e-24	-0.2662	3.13e-10
rs2076668	ACSS2	rs6088816	20	33982435	G	A	0.6176	0.3824	5.69	1.272e-08															ENSG00000101019	UQCC1	17400	Yes	2	0.2335	6.08e-37	cg02018725	0.2909	3.41e-20	0.1768	4.69e-05
rs2076668	ACSS2	rs3838013	20	34225519	C	CAAG	0.1874	0.1874	-5.689	1.276e-08															ENSG00000214078	CPNE1	27360	Yes	2	-0.7025	2.48e-25	cg14387502	0.9076	2.95e-34	-0.1437	4.15e-06
rs2076668	ACSS2	rs6060588	20	34337480	G	A	0.1017	0.1017	-5.688	1.284e-08															ENSG00000214078	CPNE1	84601		2	-1.1266	1.8e-244	cg07042104	-0.7814	1.03e-31	0.2538	1.14e-11
rs2076668	ACSS2	rs6088832	20	34006176	C	T	0.2839	0.2839	-5.687	1.289e-08															ENSG00000101019	UQCC1	6341	Yes	2	-0.1828	6e-15	cg14752227	0.6012	5.34e-14	-0.09746	1.92e-05
rs2076668	ACSS2	rs4911180	20	33972948	G	A	0.6193	0.3807	5.687	1.291e-08															ENSG00000101019	UQCC1	26887	Yes	2	0.2297	6.38e-36	cg02018725	0.2887	3.93e-20	0.1768	4.69e-05
rs2076668	ACSS2	rs6579234	20	33983485	A	G	0.6205	0.3795	5.682	1.331e-08															ENSG00000101019	UQCC1	16350	Yes	2	0.2262	6.14e-35	cg02018725	0.2853	2.06e-19	0.1768	4.69e-05
rs2076668	ACSS2	rs59788381	20	34312231	T	TGA	0.2064	0.2064	-5.682	1.332e-08															ENSG00000214078	CPNE1	59352		2	-0.6077	1.95e-19	cg14387502	0.9274	2.82e-39	-0.1437	4.15e-06
rs2076668	ACSS2	rs111241953	20	34335744	A	G	0.1015	0.1015	-5.682	1.334e-08															ENSG00000214078	CPNE1	82865		2	-1.1388	8.89e-242	cg07042104	-0.7811	1.08e-31	0.2538	1.14e-11
rs2076668	ACSS2	rs2425063	20	33924273	C	A	0.3844	0.3844	-5.682	1.335e-08															ENSG00000101019	UQCC1	75562	Yes	2	-0.2286	7.69e-34	cg10526893	-0.4494	4.93e-20	0.09862	0.0007682
rs2076668	ACSS2	rs6087707	20	34006436	T	C	0.2839	0.2839	-5.68	1.344e-08															ENSG00000101019	UQCC1	6601	Yes	2	-0.1843	2.69e-15	cg14752227	0.5941	9.75e-14	-0.09746	1.92e-05
rs2076668	ACSS2	rs17093026	20	34318911	C	T	0.1015	0.1015	-5.68	1.346e-08	Enhancer														ENSG00000214078	CPNE1	66032		2	-1.1421	2.89e-256	cg07042104	-0.7767	1.56e-31	0.2538	1.14e-11
rs2076668	ACSS2	rs72497006	20	32909056	G	A	0.339	0.339	5.675	1.385e-08															ENSG00000101464	PIGU	377539		2	-0.2012	7.78e-16	cg26238134	0.3639	9.4e-26	-0.1322	0.00675
rs2076668	ACSS2	rs11167285	20	34613567	A	AT	0.2266	0.2266	-5.672	1.414e-08															ENSG00000214078	CPNE1	360688		2	-0.5557	1.23e-11	cg14387502	0.5769	3.33e-14	-0.1437	4.15e-06
rs2076668	ACSS2	rs6142374	20	33985568	C	T	0.6164	0.3836	5.671	1.423e-08	Enhancer														ENSG00000101019	UQCC1	14267	Yes	2	0.2368	1.12e-37	cg02018725	0.2963	2.77e-20	0.1768	4.69e-05
rs2076668	ACSS2	rs6142367	20	33970527	A	G	0.6162	0.3838	5.671	1.424e-08															ENSG00000101019	UQCC1	29308	Yes	2	0.2368	1.12e-37	cg02018725	0.2955	3.01e-20	0.1768	4.69e-05
rs2076668	ACSS2	rs6142369	20	33973315	T	G	0.618	0.382	5.67	1.425e-08															ENSG00000101019	UQCC1	26520	Yes	2	0.2405	1.21e-37	cg02018725	0.2956	2.93e-20	0.1768	4.69e-05
rs2076668	ACSS2	rs74355238	20	34441541	A	G	0.1036	0.1036	-5.668	1.444e-08															ENSG00000214078	CPNE1	188662		2	-1.0456	2.4e-146	cg05079848	0.6804	5.31e-26	-0.2212	3.26e-09
rs2076668	ACSS2	rs2425055	20	33903636	C	T	0.3779	0.3779	-5.668	1.446e-08															ENSG00000101019	UQCC1	96199	Yes	2	-0.2191	1.35e-31	cg02018725	-0.272	2.36e-17	0.1768	4.69e-05
rs2076668	ACSS2	rs6088837	20	34016249	G	A	0.2827	0.2827	-5.667	1.453e-08															ENSG00000101019	UQCC1	16414		2	-0.1828	6.29e-15	cg14752227	0.5856	2.5e-13	-0.09746	1.92e-05
rs2076668	ACSS2	rs6088825	20	33995972	C	T	0.6176	0.3824	5.666	1.465e-08															ENSG00000101019	UQCC1	3863	Yes	2	0.2335	6.08e-37	cg02018725	0.2914	3.27e-20	0.1768	4.69e-05
rs2076668	ACSS2	rs6142370	20	33973378	G	A	0.6184	0.3816	5.665	1.468e-08															ENSG00000101019	UQCC1	26457	Yes	2	0.2298	3.89e-36	cg02018725	0.2871	5.14e-20	0.1768	4.69e-05
rs2076668	ACSS2	rs4911178	20	33952620	G	A	0.6184	0.3816	5.662	1.499e-08															ENSG00000101019	UQCC1	47215	Yes	2	0.2299	3.86e-36	cg02018725	0.287	5.29e-20	0.1768	4.69e-05
rs2076668	ACSS2	rs6142364	20	33966325	C	T	0.6163	0.3837	5.661	1.508e-08															ENSG00000101019	UQCC1	33510	Yes	2	0.2368	1.12e-37	cg02018725	0.2957	2.89e-20	0.1768	4.69e-05
rs2076668	ACSS2	rs377134519	20	34221825	G	GCACTCGGCTCACT	0.1346	0.1346	-5.657	1.54e-08															ENSG00000214078	CPNE1	31054	Yes	2	-0.9824	5.73e-14	cg07042104	-0.5478	3e-21	0.2538	1.14e-11
rs2076668	ACSS2	rs3841689	20	34262017	A	AC	0.2051	0.2051	-5.656	1.551e-08															ENSG00000214078	CPNE1	9138		2	-0.61	4.23e-20	cg14387502	0.9213	2.85e-39	-0.1437	4.15e-06
rs2076668	ACSS2	rs62211529	20	33959315	T	C	0.6164	0.3836	5.655	1.555e-08															ENSG00000101019	UQCC1	40520	Yes	2	0.2361	1.88e-37	cg02018725	0.2955	3.08e-20	0.1768	4.69e-05
rs2076668	ACSS2	rs6142363	20	33966260	T	C	0.6184	0.3816	5.654	1.567e-08															ENSG00000101019	UQCC1	33575	Yes	2	0.2298	3.89e-36	cg02018725	0.2871	5.08e-20	0.1768	4.69e-05
rs2076668	ACSS2	rs6142378	20	33997291	T	A	0.6163	0.3837	5.654	1.567e-08															ENSG00000101019	UQCC1	2544	Yes	2	0.2371	1.13e-37	cg02018725	0.2965	2.77e-20	0.1768	4.69e-05
rs2076668	ACSS2	rs4911492	20	33951799	G	A	0.6184	0.3816	5.653	1.575e-08															ENSG00000101019	UQCC1	48036	Yes	2	0.2298	3.89e-36	cg02018725	0.287	5.29e-20	0.1768	4.69e-05
rs2076668	ACSS2	rs6141549	20	33974051	T	C	0.6184	0.3816	5.653	1.58e-08															ENSG00000101019	UQCC1	25784	Yes	2	0.2298	3.9e-36	cg02018725	0.2871	5.14e-20	0.1768	4.69e-05
rs2076668	ACSS2	rs981818	20	33924130	C	A	0.3846	0.3846	-5.652	1.588e-08															ENSG00000101019	UQCC1	75705	Yes	2	-0.2288	7.26e-34	cg10526893	-0.451	3.91e-20	0.09862	0.0007682
rs2076668	ACSS2	rs6141551	20	34006970	T	C	0.6194	0.3806	5.651	1.593e-08															ENSG00000101019	UQCC1	7135	Yes	2	0.2347	1.95e-36	cg10526893	0.4539	5.61e-20	0.09862	0.0007682
rs2076668	ACSS2	rs6088821	20	33987576	G	A	0.6164	0.3836	5.65	1.604e-08															ENSG00000101019	UQCC1	12259	Yes	2	0.2368	1.12e-37	cg02018725	0.2964	2.77e-20	0.1768	4.69e-05
rs2076668	ACSS2	rs6060624	20	34413663	A	G	0.1032	0.1032	-5.646	1.642e-08															ENSG00000214078	CPNE1	160784		2	-1.1033	2.05e-165	cg07042104	-0.7327	3.71e-29	0.2538	1.14e-11
rs2076668	ACSS2	rs7263431	20	34014192	G	A	0.2816	0.2816	-5.645	1.653e-08															ENSG00000101019	UQCC1	14357		2	-0.183	5.82e-15	cg14752227	0.5861	2.38e-13	-0.09746	1.92e-05
rs2076668	ACSS2	rs6141548	20	33971085	A	G	0.6185	0.3815	5.643	1.675e-08															ENSG00000101019	UQCC1	28750	Yes	2	0.2298	3.89e-36	cg02018725	0.2871	5.12e-20	0.1768	4.69e-05
rs2076668	ACSS2	rs56306402	20	33937704	G	A	0.6163	0.3837	5.642	1.685e-08															ENSG00000101019	UQCC1	62131	Yes	2	0.2366	1.31e-37	cg02018725	0.2957	2.92e-20	0.1768	4.69e-05
rs2076668	ACSS2	rs6142353	20	33942685	G	A	0.6164	0.3836	5.642	1.685e-08															ENSG00000101019	UQCC1	57150	Yes	2	0.2368	1.12e-37	cg02018725	0.2956	3.06e-20	0.1768	4.69e-05
rs2076668	ACSS2	rs6088815	20	33976474	G	C	0.6204	0.3796	5.639	1.714e-08															ENSG00000101019	UQCC1	23361	Yes	2	0.2262	6.19e-35	cg02018725	0.2849	2.1e-19	0.1768	4.69e-05
rs2076668	ACSS2	rs55761608	20	34344226	A	C	0.1072	0.1072	-5.638	1.725e-08															ENSG00000214078	CPNE1	91347		2	-1.0587	3.92e-193	cg07042104	-0.7429	2.47e-30	0.2538	1.14e-11
rs2076668	ACSS2	rs62210591	20	33997734	G	A	0.6164	0.3836	5.637	1.726e-08															ENSG00000101019	UQCC1	2101	Yes	2	0.2371	1.14e-37	cg02018725	0.2966	2.76e-20	0.1768	4.69e-05
rs2076668	ACSS2	rs735531	20	33947730	T	C	0.6164	0.3836	5.637	1.729e-08															ENSG00000101019	UQCC1	52105	Yes	2	0.2368	1.12e-37	cg02018725	0.2955	3.06e-20	0.1768	4.69e-05
rs2076668	ACSS2	rs6088800	20	33934437	T	A	0.6204	0.3796	5.637	1.734e-08															ENSG00000101019	UQCC1	65398	Yes	2	0.2301	5.36e-35	cg02018725	0.2848	2.07e-19	0.1768	4.69e-05
rs2076668	ACSS2	rs6088812	20	33974163	T	A	0.6184	0.3816	5.637	1.734e-08															ENSG00000101019	UQCC1	25672	Yes	2	0.2294	5.37e-36	cg02018725	0.2871	5.14e-20	0.1768	4.69e-05
rs2076668	ACSS2	rs75331436	20	34391052	T	C	0.1035	0.1035	-5.634	1.765e-08															ENSG00000214078	CPNE1	138173		2	-1.0811	7.6e-170	cg07042104	-0.74	2.71e-30	0.2538	1.14e-11
rs2076668	ACSS2	rs6087703	20	33996433	T	C	0.6164	0.3836	5.632	1.777e-08															ENSG00000101019	UQCC1	3402	Yes	2	0.2371	1.13e-37	cg02018725	0.2965	2.77e-20	0.1768	4.69e-05
rs2076668	ACSS2	rs4911496	20	33972053	C	T	0.6164	0.3836	5.632	1.782e-08															ENSG00000101019	UQCC1	27782	Yes	2	0.2367	1.23e-37	cg02018725	0.2956	2.93e-20	0.1768	4.69e-05
rs2076668	ACSS2	rs6142349	20	33933846	T	C	0.6182	0.3818	5.63	1.802e-08															ENSG00000101019	UQCC1	65989	Yes	2	0.2297	4.18e-36	cg02018725	0.2872	5.01e-20	0.1768	4.69e-05
rs2076668	ACSS2	rs1540928	20	33961845	C	A	0.6185	0.3815	5.627	1.829e-08															ENSG00000101019	UQCC1	37990	Yes	2	0.2309	1.9e-36	cg02018725	0.287	5.3e-20	0.1768	4.69e-05
rs2076668	ACSS2	rs6142359	20	33960450	T	C	0.6185	0.3815	5.627	1.833e-08															ENSG00000101019	UQCC1	39385	Yes	2	0.2298	3.89e-36	cg02018725	0.287	5.3e-20	0.1768	4.69e-05
rs2076668	ACSS2	rs6087698	20	33948919	A	G	0.6185	0.3815	5.626	1.841e-08															ENSG00000101019	UQCC1	50916	Yes	2	0.2298	3.89e-36	cg02018725	0.287	5.28e-20	0.1768	4.69e-05
rs2076668	ACSS2	rs73905955	20	34332938	A	G	0.1018	0.1018	-5.626	1.845e-08															ENSG00000214078	CPNE1	80059		2	-1.1266	1.8e-244	cg07042104	-0.7814	1.03e-31	0.2538	1.14e-11
rs2076668	ACSS2	rs6088836	20	34016207	G	A	0.28	0.28	-5.625	1.855e-08															ENSG00000101019	UQCC1	16372		2	-0.1829	6.05e-15	cg14752227	0.5856	2.5e-13	-0.09746	1.92e-05
rs2076668	ACSS2	rs6088823	20	33994265	G	T	0.6164	0.3836	5.625	1.86e-08															ENSG00000101019	UQCC1	5570	Yes	2	0.2368	1.12e-37	cg02018725	0.2965	2.77e-20	0.1768	4.69e-05
rs2076668	ACSS2	rs56904633	20	34400757	T	A	0.1032	0.1032	-5.624	1.863e-08															ENSG00000214078	CPNE1	147878		2	-1.0815	5.43e-170	cg07042104	-0.7394	2.97e-30	0.2538	1.14e-11
rs2076668	ACSS2	rs6060564	20	34284689	G	A	0.1008	0.1008	-5.624	1.866e-08															ENSG00000214078	CPNE1	31810		2	-1.1324	4.97e-248	cg07042104	-0.7809	7.5e-32	0.2538	1.14e-11
rs2076668	ACSS2	rs981819	20	33924112	C	T	0.3845	0.3845	-5.623	1.877e-08															ENSG00000101019	UQCC1	75723	Yes	2	-0.2288	7.26e-34	cg10526893	-0.451	3.94e-20	0.09862	0.0007682
rs2076668	ACSS2	rs4911179	20	33972899	A	C	0.6132	0.3868	5.623	1.879e-08															ENSG00000101019	UQCC1	26936	Yes	2	0.2298	3.89e-36	cg02018725	0.2871	5.14e-20	0.1768	4.69e-05
rs2076668	ACSS2	rs6142380	20	34001541	G	C	0.6161	0.3839	5.622	1.883e-08															ENSG00000101019	UQCC1	1706	Yes	2	0.2371	1.16e-37	cg02018725	0.2969	2.77e-20	0.1768	4.69e-05
rs2076668	ACSS2	rs79035779	20	34343004	G	A	0.102	0.102	-5.622	1.89e-08															ENSG00000214078	CPNE1	90125		2	-1.1295	4.87e-244	cg07042104	-0.7813	1.22e-31	0.2538	1.14e-11
rs2076668	ACSS2	rs6060371	20	33913322	G	T	0.3842	0.3842	-5.621	1.895e-08															ENSG00000101019	UQCC1	86513	Yes	2	-0.2283	8.17e-34	cg10526893	-0.4441	1.07e-19	0.09862	0.0007682
rs2076668	ACSS2	rs4911491	20	33947285	C	G	0.6184	0.3816	5.621	1.897e-08		Yes									Yes				ENSG00000101019	UQCC1	52550	Yes	2	0.2303	2.87e-36	cg02018725	0.287	5.28e-20	0.1768	4.69e-05
rs2076668	ACSS2	rs6087704	20	34001058	C	T	0.6163	0.3837	5.621	1.899e-08		Yes													ENSG00000101019	UQCC1	1223	Yes	2	0.2371	1.14e-37	cg02018725	0.2966	2.77e-20	0.1768	4.69e-05
rs2076668	ACSS2	rs6087705	20	34001250	G	A	0.6205	0.3795	5.621	1.9e-08															ENSG00000101019	UQCC1	1415	Yes	2	0.2263	6.59e-35	cg02018725	0.2858	1.92e-19	0.1768	4.69e-05
rs2076668	ACSS2	rs6088818	20	33985057	A	G	0.6204	0.3796	5.619	1.916e-08	Enhancer														ENSG00000101019	UQCC1	14778	Yes	2	0.2262	6.15e-35	cg02018725	0.2854	2.02e-19	0.1768	4.69e-05
rs2076668	ACSS2	rs10649224	20	34228038	T	TCA	0.1872	0.1872	-5.617	1.939e-08															ENSG00000214078	CPNE1	24841	Yes	2	-0.7025	2.48e-25	cg14387502	0.9109	2.89e-34	-0.1437	4.15e-06
rs2076668	ACSS2	rs6058309	20	34320253	G	A	0.1015	0.1015	-5.616	1.952e-08	Enhancer														ENSG00000214078	CPNE1	67374		2	-1.1312	3.47e-247	cg07042104	-0.7811	8.07e-32	0.2538	1.14e-11
rs2076668	ACSS2	rs6088830	20	34001915	C	T	0.6158	0.3842	5.616	1.956e-08															ENSG00000101019	UQCC1	2080	Yes	2	0.2376	9.56e-38	cg02018725	0.2972	2.81e-20	0.1768	4.69e-05
rs2076668	ACSS2	rs1406948	20	33905619	G	A	0.3781	0.3781	-5.616	1.958e-08	Enhancer	Yes													ENSG00000101019	UQCC1	94216	Yes	2	-0.2164	4.7e-30	cg03547924	-0.323	1.74e-17	0.1197	0.000248
rs2076668	ACSS2	rs6088813	20	33975181	C	A	0.6184	0.3816	5.615	1.964e-08															ENSG00000101019	UQCC1	24654	Yes	2	0.2298	3.89e-36	cg02018725	0.2871	5.14e-20	0.1768	4.69e-05
rs2076668	ACSS2	rs45595739	20	34320759	C	T	0.1015	0.1015	-5.615	1.964e-08	Enhancer														ENSG00000214078	CPNE1	67880		2	-1.1292	3.36e-245	cg07042104	-0.7812	8.24e-32	0.2538	1.14e-11
rs2076668	ACSS2	rs6087702	20	33995945	T	A	0.6204	0.3796	5.614	1.974e-08															ENSG00000101019	UQCC1	3890	Yes	2	0.2262	6.14e-35	cg02018725	0.2855	2.03e-19	0.1768	4.69e-05
rs2076668	ACSS2	rs36103066	20	34344410	G	T	0.1079	0.1079	-5.613	1.989e-08															ENSG00000214078	CPNE1	91531		2	-1.0164	2.93e-180	cg07042104	-0.7429	2.51e-30	0.2538	1.14e-11
rs2076668	ACSS2	rs111684926	20	34212303	T	TG	0.1994	0.1994	-5.612	2.004e-08															ENSG00000214078	CPNE1	40576	Yes	2	-0.686	2.08e-24	cg14387502	0.9315	2.68e-38	-0.1437	4.15e-06
rs2076668	ACSS2	rs6142351	20	33936338	G	A	0.6161	0.3839	5.612	2.004e-08															ENSG00000101019	UQCC1	63497	Yes	2	0.2373	9.93e-38	cg02018725	0.2976	2.08e-20	0.1768	4.69e-05
rs2076668	ACSS2	rs6142358	20	33960308	C	T	0.6185	0.3815	5.61	2.019e-08															ENSG00000101019	UQCC1	39527	Yes	2	0.2301	3.22e-36	cg02018725	0.287	5.38e-20	0.1768	4.69e-05
rs2076668	ACSS2	rs1570004	20	33958253	A	T	0.6205	0.3795	5.608	2.047e-08															ENSG00000101019	UQCC1	41582	Yes	2	0.2262	6.19e-35	cg02018725	0.2847	2.19e-19	0.1768	4.69e-05
rs2076668	ACSS2	rs11167275	20	34340275	T	C	0.1021	0.1021	-5.607	2.063e-08															ENSG00000214078	CPNE1	87396		2	-1.1264	5.93e-244	cg07042104	-0.7807	1.27e-31	0.2538	1.14e-11
rs2076668	ACSS2	rs11699690	20	34271774	G	A	0.1008	0.1008	-5.606	2.073e-08															ENSG00000214078	CPNE1	18895		2	-1.1355	1.28e-247	cg07042104	-0.7809	7.5e-32	0.2538	1.14e-11
rs2076668	ACSS2	rs6141546	20	33949282	T	C	0.6185	0.3815	5.602	2.114e-08															ENSG00000101019	UQCC1	50553	Yes	2	0.2417	1.67e-38	cg02018725	0.287	5.28e-20	0.1768	4.69e-05
rs2076668	ACSS2	rs1884432	20	33342439	T	C	0.8264	0.1736	-5.6	2.142e-08															ENSG00000198646	NCOA6	71016	Yes	2	-0.1098	9.08e-09	cg12390057	0.2608	3.97e-07	-0.0708	0.004527
rs2076668	ACSS2	rs6088820	20	33987298	T	C	0.6205	0.3795	5.6	2.149e-08	Enhancer	Yes									Yes	Yes			ENSG00000101019	UQCC1	12537	Yes	2	0.2262	1.15e-34	cg02018725	0.2855	2.06e-19	0.1768	4.69e-05
rs2076668	ACSS2	rs4911494	20	33971914	C	T	0.6184	0.3816	5.6	2.149e-08															ENSG00000101019	UQCC1	27921	Yes	2	0.2303	5.92e-36	cg02018725	0.2871	5.14e-20	0.1768	4.69e-05
rs2076668	ACSS2	rs11699793	20	34271574	C	T	0.1017	0.1017	-5.599	2.159e-08															ENSG00000214078	CPNE1	18695		2	-1.1416	2.52e-232	cg07042104	-0.7529	5.55e-31	0.2538	1.14e-11
rs2076668	ACSS2	rs6060557	20	34270266	C	T	0.1014	0.1014	-5.598	2.166e-08															ENSG00000214078	CPNE1	17387		2	-1.1344	3.96e-248	cg07042104	-0.7809	7.5e-32	0.2538	1.14e-11
rs2076668	ACSS2	rs11383942	20	33573390	A	AC	0.7147	0.2853	5.598	2.167e-08															ENSG00000078814	MYH7B	15658	Yes	2			cg02587172	0.5761	4.88e-25	-0.2662	3.13e-10							0.016479
rs2076668	ACSS2	rs1210224	20	33980860	T	C	0.7175	0.2825	5.597	2.175e-08															ENSG00000101019	UQCC1	18975	Yes	2	0.1852	5.02e-15	cg14752227	-0.614	1.06e-14	-0.09746	1.92e-05
rs2076668	ACSS2	rs56052651	20	34344084	C	T	0.108	0.108	-5.597	2.179e-08															ENSG00000214078	CPNE1	91205		2	-1.0513	4.54e-194	cg07042104	-0.7429	2.45e-30	0.2538	1.14e-11
rs2076668	ACSS2	rs113014094	20	34315677	T	C	0.1014	0.1014	-5.596	2.187e-08															ENSG00000214078	CPNE1	62798		2	-1.1447	2.24e-245	cg07042104	-0.7809	7.33e-32	0.2538	1.14e-11
rs2076668	ACSS2	rs745931	20	33956004	A	T	0.6205	0.3795	5.596	2.193e-08															ENSG00000101019	UQCC1	43831	Yes	2	0.2261	6.63e-35	cg02018725	0.2847	2.19e-19	0.1768	4.69e-05
rs2076668	ACSS2	rs6088809	20	33967523	T	C	0.6184	0.3816	5.595	2.206e-08															ENSG00000101019	UQCC1	32312	Yes	2	0.2298	3.89e-36	cg02018725	0.2871	5.09e-20	0.1768	4.69e-05
rs2076668	ACSS2	rs145864236	20	34351935	G	A	0.1132	0.1132	-5.595	2.206e-08															ENSG00000214078	CPNE1	99056		2	-0.9088	9.14e-108	cg05079848	0.7228	7.44e-33	-0.2212	3.26e-09
rs2076668	ACSS2	rs1970357	20	34339200	G	A	0.1013	0.1013	-5.594	2.213e-08															ENSG00000214078	CPNE1	86321		2	-1.1254	6.52e-244	cg07042104	-0.7911	1.23e-31	0.2538	1.14e-11
rs2076668	ACSS2	rs80156193	20	34392176	G	C	0.1027	0.1027	-5.592	2.247e-08															ENSG00000214078	CPNE1	139297		2	-1.1065	2.25e-185	cg07042104	-0.7533	2.43e-29	0.2538	1.14e-11
rs2076668	ACSS2	rs58448091	20	34325470	G	A	0.1014	0.1014	-5.587	2.312e-08		Yes													ENSG00000214078	CPNE1	72591		2	-1.1436	1.62e-244	cg07042104	-0.7811	9.53e-32	0.2538	1.14e-11
rs2076668	ACSS2	rs1540927	20	33931344	A	G	0.6203	0.3797	5.587	2.314e-08															ENSG00000101019	UQCC1	68491	Yes	2	0.2257	8.3e-35	cg02018725	0.2846	2.12e-19	0.1768	4.69e-05
rs2076668	ACSS2	rs2425065	20	33926268	A	T	0.3816	0.3816	-5.586	2.33e-08															ENSG00000101019	UQCC1	73567	Yes	2	-0.2298	3.89e-36	cg02018725	-0.2872	5e-20	0.1768	4.69e-05
rs2076668	ACSS2	rs7263640	20	34314725	C	T	0.1017	0.1017	-5.585	2.333e-08															ENSG00000214078	CPNE1	61846		2	-1.1324	4.97e-248	cg07042104	-0.7402	2.41e-32	0.2538	1.14e-11
rs2076668	ACSS2	rs1204656	20	33982846	G	A	0.7175	0.2825	5.583	2.363e-08															ENSG00000101019	UQCC1	16989	Yes	2	0.1852	5.02e-15	cg14752227	-0.6142	1.07e-14	-0.09746	1.92e-05
rs2076668	ACSS2	rs6088826	20	33998486	C	T	0.2824	0.2824	-5.581	2.388e-08															ENSG00000101019	UQCC1	1349	Yes	2	-0.1873	1.22e-14	cg14752227	0.6148	1.08e-14	-0.09746	1.92e-05
rs2076668	ACSS2	rs6060583	20	34314114	C	T	0.1016	0.1016	-5.579	2.418e-08															ENSG00000214078	CPNE1	61235		2	-1.1303	4.82e-246	cg07042104	-0.7809	7.31e-32	0.2538	1.14e-11
rs2076668	ACSS2	rs56116518	20	34286251	G	T	0.1006	0.1006	-5.577	2.45e-08	Promoter	Yes													ENSG00000214078	CPNE1	33372		2	-1.145	4.27e-245	cg07042104	-0.7809	7.5e-32	0.2538	1.14e-11
rs2076668	ACSS2	rs6060547	20	34261126	C	T	0.1014	0.1014	-5.577	2.452e-08															ENSG00000214078	CPNE1	8247		2	-1.1324	4.97e-248	cg07042104	-0.7809	7.5e-32	0.2538	1.14e-11
rs2076668	ACSS2	rs6058304	20	34299851	C	T	0.1016	0.1016	-5.576	2.456e-08															ENSG00000214078	CPNE1	46972		2	-1.1324	4.97e-248	cg07042104	-0.7809	7.37e-32	0.2538	1.14e-11
rs2076668	ACSS2	rs1056196	20	34327159	T	A	0.1018	0.1018	-5.574	2.486e-08	Enhancer														ENSG00000214078	CPNE1	74280		2	-1.1312	3.47e-247	cg07042104	-0.7813	9.49e-32	0.2538	1.14e-11
rs2076668	ACSS2	rs6060585	20	34315505	C	T	0.1016	0.1016	-5.573	2.505e-08															ENSG00000214078	CPNE1	62626		2	-1.1324	4.97e-248	cg07042104	-0.7809	7.32e-32	0.2538	1.14e-11
rs2076668	ACSS2	rs17093027	20	34319118	A	T	0.1017	0.1017	-5.568	2.575e-08	Enhancer	Yes													ENSG00000214078	CPNE1	66239		2	-1.1324	4.97e-248	cg07042104	-0.781	7.63e-32	0.2538	1.14e-11
rs2076668	ACSS2	rs8124505	20	34307247	C	G	0.1016	0.1016	-5.568	2.58e-08															ENSG00000214078	CPNE1	54368		2	-1.1324	4.97e-248	cg07042104	-0.7809	7.34e-32	0.2538	1.14e-11
rs2076668	ACSS2	rs57963833	20	34344225	T	A	0.108	0.108	-5.568	2.582e-08															ENSG00000214078	CPNE1	91346		2	-1.0587	3.92e-193	cg07042104	-0.7429	2.47e-30	0.2538	1.14e-11
rs2076668	ACSS2	rs6058311	20	34321895	A	G	0.1017	0.1017	-5.563	2.644e-08	Enhancer														ENSG00000214078	CPNE1	69016		2	-1.1312	3.47e-247	cg07042104	-0.7813	8.6e-32	0.2538	1.14e-11
rs2076668	ACSS2	rs6058310	20	34321326	T	C	0.1017	0.1017	-5.561	2.684e-08		Yes													ENSG00000214078	CPNE1	68447		2	-1.1312	3.47e-247	cg07042104	-0.7812	8.41e-32	0.2538	1.14e-11
rs2076668	ACSS2	rs11907811	20	34428078	A	T	0.1025	0.1025	-5.559	2.708e-08															ENSG00000214078	CPNE1	175199		2	-1.0919	7.48e-161	cg07042104	-0.7074	3.92e-27	0.2538	1.14e-11
rs2076668	ACSS2	rs11696947	20	34312658	A	G	0.1016	0.1016	-5.556	2.753e-08															ENSG00000214078	CPNE1	59779		2	-1.1303	4.82e-246	cg07042104	-0.7809	7.32e-32	0.2538	1.14e-11
rs2076668	ACSS2	rs112339847	20	34304224	A	C	0.1017	0.1017	-5.555	2.775e-08															ENSG00000214078	CPNE1	51345		2	-1.1309	1.41e-248	cg07042104	-0.7809	7.49e-32	0.2538	1.14e-11
rs2076668	ACSS2	rs8122587	20	34401050	C	T	0.1175	0.1175	-5.553	2.804e-08															ENSG00000214078	CPNE1	148171		2	-0.9129	4.92e-108	cg05079848	0.7321	1.04e-33	-0.2212	3.26e-09
rs2076668	ACSS2	rs941664	20	33939973	G	C	0.7174	0.2826	5.55	2.851e-08		Yes	Yes												ENSG00000101019	UQCC1	59862	Yes	2	0.1828	1.08e-14	cg14752227	-0.6141	1.02e-14	-0.09746	1.92e-05
rs2076668	ACSS2	rs11280939	20	34584318	C	CATACATCT	0.2182	0.2182	-5.549	2.869e-08		Yes													ENSG00000214078	CPNE1	331439		2	-0.459	1.91e-10	cg14387502	0.662	1.17e-20	-0.1437	4.15e-06
rs2076668	ACSS2	rs6058303	20	34290281	A	G	0.1018	0.1018	-5.549	2.871e-08															ENSG00000214078	CPNE1	37402		2	-1.1324	4.97e-248	cg07042104	-0.7809	7.57e-32	0.2538	1.14e-11
rs2076668	ACSS2	rs6088772	20	33810985	T	C	0.1614	0.1614	-5.549	2.872e-08															ENSG00000126005	MMP24OS	54950		2	-0.1835	5.21e-06	cg19047340	0.3925	8.26e-15	-0.1248	0.001879
rs2076668	ACSS2	rs56892901	20	33910871	T	C	0.3271	0.3271	-5.547	2.903e-08															ENSG00000101019	UQCC1	88964	Yes	2	-0.205	4.32e-25	cg10526893	-0.4298	1.21e-17	0.09862	0.0007682
rs2076668	ACSS2	rs6060535	20	34235522	C	T	0.1007	0.1007	-5.544	2.961e-08															ENSG00000214078	CPNE1	17357	Yes	2	-1.1344	3.96e-248	cg07042104	-0.7811	7.33e-32	0.2538	1.14e-11
rs2076668	ACSS2	rs13038622	20	34319343	A	G	0.1017	0.1017	-5.543	2.969e-08	Enhancer														ENSG00000214078	CPNE1	66464		2	-1.1324	4.97e-248	cg07042104	-0.7813	7.64e-32	0.2538	1.14e-11
rs2076668	ACSS2	rs11697024	20	34546500	A	G	0.1008	0.1008	-5.542	2.988e-08															ENSG00000214078	CPNE1	293621		2	-1.1015	7.98e-173	cg07042104	-0.7178	8.31e-26	0.2538	1.14e-11
rs2076668	ACSS2	rs8116836	20	34453362	T	A	0.1105	0.1105	-5.539	3.035e-08															ENSG00000214078	CPNE1	200483		2	-0.9893	1.81e-126	cg05079848	0.6858	2.49e-26	-0.2212	3.26e-09
rs2076668	ACSS2	rs6058324	20	34388789	G	T	0.1032	0.1032	-5.539	3.037e-08															ENSG00000214078	CPNE1	135910		2	-1.074	5.64e-157	cg07042104	-0.7401	2.65e-30	0.2538	1.14e-11
rs2076668	ACSS2	rs2425142	20	34350346	G	A	0.106	0.106	-5.539	3.045e-08															ENSG00000214078	CPNE1	97467		2	-0.9701	1.57e-124	cg07042104	-0.7215	2.64e-32	0.2538	1.14e-11
rs2076668	ACSS2	rs6060613	20	34394003	T	A	0.1027	0.1027	-5.538	3.058e-08															ENSG00000214078	CPNE1	141124		2	-1.1123	1.79e-194	cg07042104	-0.7532	2.46e-29	0.2538	1.14e-11
rs2076668	ACSS2	rs113203744	20	34253656	C	G	0.1012	0.1012	-5.538	3.065e-08		Yes													ENSG00000214078	CPNE1	777		2	-1.147	2.7e-245	cg07042104	-0.7809	7.5e-32	0.2538	1.14e-11
rs2076668	ACSS2	rs7273815	20	34232415	G	T	0.1007	0.1007	-5.533	3.149e-08															ENSG00000214078	CPNE1	20464	Yes	2	-1.1324	4.97e-248	cg07042104	-0.7812	7.23e-32	0.2538	1.14e-11
rs2076668	ACSS2	rs12480408	20	34234800	A	G	0.1012	0.1012	-5.527	3.258e-08															ENSG00000214078	CPNE1	18079	Yes	2	-1.1324	4.97e-248	cg07042104	-0.7811	7.31e-32	0.2538	1.14e-11
rs2076668	ACSS2	rs639763	20	33861904	C	T	0.2087	0.2087	-5.524	3.321e-08		Yes					Yes								ENSG00000126005	MMP24OS	4031	Yes	2	-0.3436	1.52e-22	cg26493814	-0.776	9.18e-33	0.1763	3.15e-11
rs2076668	ACSS2	rs111306810	20	34245924	C	T	0.1007	0.1007	-5.522	3.346e-08															ENSG00000214078	CPNE1	6955	Yes	2	-1.1421	2.82e-238	cg07042104	-0.7805	9.11e-32	0.2538	1.14e-11
rs2076668	ACSS2	rs7261284	20	34244104	T	A	0.1006	0.1006	-5.522	3.361e-08															ENSG00000214078	CPNE1	8775	Yes	2	-1.147	2.63e-245	cg07042104	-0.7809	7.5e-32	0.2538	1.14e-11
rs2076668	ACSS2	rs8115150	20	34397189	G	T	0.1026	0.1026	-5.519	3.418e-08															ENSG00000214078	CPNE1	144310		2	-1.1123	1.79e-194	cg07042104	-0.7531	2.52e-29	0.2538	1.14e-11
rs2076668	ACSS2	rs2425078	20	34298163	T	C	0.1073	0.1073	-5.514	3.503e-08															ENSG00000214078	CPNE1	45284		2	-0.95	1.53e-128	cg07042104	-0.7494	2.22e-35	0.2538	1.14e-11
rs2076668	ACSS2	rs1118233	20	34228349	T	A	0.1007	0.1007	-5.514	3.505e-08															ENSG00000214078	CPNE1	24530	Yes	2	-1.1351	5.22e-252	cg07042104	-0.7834	5.55e-32	0.2538	1.14e-11
rs2076668	ACSS2	rs6060401	20	34005214	C	T	0.6192	0.3808	5.514	3.51e-08															ENSG00000101019	UQCC1	5379	Yes	2	0.2387	5.61e-37	cg10526893	0.4586	5.85e-21	0.09862	0.0007682
rs2076668	ACSS2	rs6060572	20	34294015	C	T	0.107	0.107	-5.505	3.691e-08															ENSG00000214078	CPNE1	41136		2	-0.9583	1.28e-133	cg07042104	-0.7511	1.96e-35	0.2538	1.14e-11
rs2076668	ACSS2	rs11699308	20	34008162	T	C	0.2824	0.2824	-5.499	3.815e-08															ENSG00000101019	UQCC1	8327	Yes	2	-0.1848	7.66e-15	cg14752227	0.615	1.74e-14	-0.09746	1.92e-05
rs2076668	ACSS2	rs2095818	20	34353137	C	G	0.103	0.103	-5.495	3.9e-08															ENSG00000214078	CPNE1	100258		2	-1.1144	8.71e-197	cg07042104	-0.7672	1.14e-30	0.2538	1.14e-11
rs2076668	ACSS2	rs146367992	20	34289650	T	A	0.1033	0.1033	-5.492	3.972e-08		Yes													ENSG00000214078	CPNE1	36771		2	-1.0988	3.05e-225	cg07042104	-0.7829	2.83e-32	0.2538	1.14e-11
rs2076668	ACSS2	rs7266673	20	34539596	G	A	0.0997	0.0997	-5.489	4.037e-08															ENSG00000214078	CPNE1	286717		2	-1.1079	1.25e-176	cg05079848	0.7253	5.65e-26	-0.2212	3.26e-09
rs2076668	ACSS2	rs60646509	20	34303409	T	G	0.1008	0.1008	-5.487	4.078e-08															ENSG00000214078	CPNE1	50530		2	-1.1456	2.88e-243	cg07042104	-0.7809	7.36e-32	0.2538	1.14e-11
rs2076668	ACSS2	rs148527013	20	34358652	C	A	0.1128	0.1128	-5.486	4.115e-08	Promoter	Yes									Yes				ENSG00000214078	CPNE1	105773		2	-0.919	1.38e-109	cg05079848	0.7235	6.57e-33	-0.2212	3.26e-09
rs2076668	ACSS2	rs6142381	20	34008623	G	A	0.6129	0.3871	5.48	4.251e-08															ENSG00000101019	UQCC1	8788	Yes	2	0.2345	2.23e-36	cg10526893	0.4541	5.41e-20	0.09862	0.0007682
rs2076668	ACSS2	rs2425145	20	34354190	C	T	0.1062	0.1062	-5.479	4.27e-08															ENSG00000214078	CPNE1	101311		2	-0.9697	3.78e-124	cg07042104	-0.7312	3.66e-33	0.2538	1.14e-11
rs2076668	ACSS2	rs4911519	20	34362326	A	T	0.8943	0.1057	5.479	4.289e-08		Yes													ENSG00000214078	CPNE1	109447		2	0.9755	7.39e-121	cg07042104	0.7383	7.36e-34	0.2538	1.14e-11
rs2076668	ACSS2	rs7270712	20	34393816	C	G	0.1035	0.1035	-5.478	4.302e-08															ENSG00000214078	CPNE1	140937		2	-1.0813	7.05e-170	cg07042104	-0.7398	2.79e-30	0.2538	1.14e-11
rs2076668	ACSS2	rs733609	20	34393074	A	T	0.1035	0.1035	-5.477	4.33e-08															ENSG00000214078	CPNE1	140195		2	-1.0812	7.04e-170	cg07042104	-0.7398	2.77e-30	0.2538	1.14e-11
rs2076668	ACSS2	rs6059995	20	33282620	T	G	0.8214	0.1786	-5.476	4.338e-08															ENSG00000078814	MYH7B	306428		2	-0.3295	3.1e-08	cg19579117	-0.9007	8.42e-57	0.2341	3.75e-06
rs2076668	ACSS2	rs6088801	20	33942261	G	A	0.6225	0.3775	5.476	4.339e-08															ENSG00000101019	UQCC1	57574	Yes	2	0.231	6.29e-37	cg02018725	0.2866	5.99e-20	0.1768	4.69e-05
rs2076668	ACSS2	rs11699044	20	34312713	C	T	0.1138	0.1138	-5.474	4.389e-08															ENSG00000214078	CPNE1	59834		2	-0.8976	1.18e-112	cg07042104	-0.729	9.58e-35	0.2538	1.14e-11
rs2076668	ACSS2	rs6060597	20	34370100	G	A	0.8943	0.1057	5.473	4.437e-08															ENSG00000214078	CPNE1	117221		2	0.9746	5.59e-121	cg07042104	0.738	8.64e-34	0.2538	1.14e-11
rs2076668	ACSS2	rs2095819	20	34353278	A	G	0.1062	0.1062	-5.47	4.51e-08															ENSG00000214078	CPNE1	100399		2	-0.9698	3.04e-124	cg07042104	-0.7312	3.62e-33	0.2538	1.14e-11
rs2076668	ACSS2	rs11696369	20	34378629	C	T	0.1056	0.1056	-5.467	4.573e-08															ENSG00000214078	CPNE1	125750		2	-0.9743	7.3e-121	cg07042104	-0.7295	8.04e-33	0.2538	1.14e-11
rs2076668	ACSS2	rs11700256	20	34372941	C	G	0.103	0.103	-5.464	4.661e-08		Yes													ENSG00000214078	CPNE1	120062		2	-1.112	2.07e-194	cg07042104	-0.7634	3.28e-30	0.2538	1.14e-11
rs2076668	ACSS2	rs73902908	20	34365112	G	T	0.103	0.103	-5.463	4.687e-08		Yes													ENSG00000214078	CPNE1	112233		2	-1.1096	2.25e-193	cg07042104	-0.7666	1.42e-30	0.2538	1.14e-11
rs2076668	ACSS2	rs6058318	20	34363584	A	G	0.8943	0.1057	5.459	4.779e-08															ENSG00000214078	CPNE1	110705		2	0.9747	5.21e-121	cg07042104	0.7384	7.53e-34	0.2538	1.14e-11
rs2076668	ACSS2	rs6119649	20	34369596	G	A	0.8943	0.1057	5.458	4.829e-08															ENSG00000214078	CPNE1	116717		2	0.9746	5.48e-121	cg07042104	0.7381	8.38e-34	0.2538	1.14e-11
rs2076668	ACSS2	rs4602287	20	34368028	C	G	0.8943	0.1057	5.455	4.884e-08															ENSG00000214078	CPNE1	115149		2	0.9727	5.46e-120	cg07042104	0.7381	8.15e-34	0.2538	1.14e-11
rs2076668	ACSS2	rs11699815	20	34543125	G	A	0.1009	0.1009	-5.454	4.916e-08		Yes													ENSG00000214078	CPNE1	290246		2	-1.1015	7.98e-173	cg07042104	-0.7168	8.73e-26	0.2538	1.14e-11
rs2076668	ACSS2	rs224329	20	34019579	C	T	0.3738	0.3738	-5.454	4.932e-08															ENSG00000101019	UQCC1	19744		2	-0.234	2.46e-35	cg10526893	-0.4547	5.16e-20	0.09862	0.0007682
rs2076668	ACSS2	rs6119516	20	33328024	C	T	0.3754	0.3754	-15.249	1.665e-52		Yes													ENSG00000078804	TP53INP2	35485		1			cg18133477	-0.2282	1.03e-08	-0.2095	6.41e-06
rs2076668	ACSS2	rs6120738	20	33403017	A	C	0.3451	0.3451	-14.869	5.249e-50															ENSG00000131069	ACSS2	107628		1	0.1399	1.03e-06
rs2076668	ACSS2	rs55845370	20	33433629	A	G	0.348	0.348	-14.621	2.07e-48															ENSG00000101019	UQCC1	566206		1	-0.0976	4.43e-05
rs2076668	ACSS2	rs71196758	20	33310627	T	TA	0.3755	0.3755	-14.581	3.688e-48		Yes													ENSG00000078804	TP53INP2	18088		1			cg18133477	-0.2287	7.97e-09	-0.2095	6.41e-06
rs2076668	ACSS2	rs149165215	20	33434115	C	CTTTCT	0.371	0.371	-14.485	1.509e-47															ENSG00000131067	GGT7	26545	Yes	1			cg12847395	-0.4276	3.48e-18	0.07052	0.004664
rs2076668	ACSS2	rs11387013	20	33440751	A	AT	0.3444	0.3444	-14.241	5.087e-46															ENSG00000131067	GGT7	19909	Yes	1			cg12847395	-0.4902	1.25e-21	0.07052	0.004664
rs2076668	ACSS2	rs6088521	20	33133184	A	C	0.448	0.448	-14.238	5.344e-46															ENSG00000101464	PIGU	153411		1	0.1179	1.15e-06
rs2076668	ACSS2	rs12625149	20	33425812	G	T	0.3513	0.3513	-13.785	3.131e-43															ENSG00000131067	GGT7	34848		1			cg12847395	-0.4926	5.32e-21	0.07052	0.004664
rs2076668	ACSS2	rs573616381	20	33536585	C	CA	0.4108	0.4108	-13.391	6.789e-41		Yes	Yes	Yes	Yes										ENSG00000100983	GSS	7246	Yes	1													0.566874
rs2076668	ACSS2	rs6087577	20	32955423	A	G	0.5139	0.4861	13.183	1.093e-39		Yes													ENSG00000101460	MAP1LC3A	191156		1			cg12847395	0.549	5.13e-34	0.08716	0.0008548
rs2076668	ACSS2	rs371330068	20	33476809	C	CT	0.3816	0.3816	-12.625	1.541e-36		Yes	Yes												ENSG00000100983	GSS	67022		1													0.237893
rs2076668	ACSS2	rs6088753	20	33768252	C	T	0.5457	0.4543	-12.351	4.799e-35															ENSG00000125966	MMP24	46241		1			cg11320187	0.2436	2.7e-07	0.1072	0.0109
rs2076668	ACSS2	rs6142321	20	33788474	G	A	0.4539	0.4539	12.214	2.622e-34															ENSG00000078814	MYH7B	199426		1	-0.2458	5.26e-08
rs2076668	ACSS2	rs4911475	20	33780334	G	A	0.454	0.454	12.18	3.979e-34															ENSG00000078814	MYH7B	191286		1	-0.247	4.68e-08
rs2076668	ACSS2	rs2103971	20	33786256	T	C	0.4542	0.4542	12.179	4.036e-34															ENSG00000078814	MYH7B	197208		1	-0.2451	5.61e-08
rs2076668	ACSS2	rs6142320	20	33788193	A	G	0.4539	0.4539	12.167	4.631e-34		Yes									Yes				ENSG00000078814	MYH7B	199145		1	-0.2414	9.79e-08
rs2076668	ACSS2	rs2093058	20	33791281	G	A	0.4483	0.4483	12.121	8.192e-34															ENSG00000078814	MYH7B	202233		1	-0.2447	6.62e-08
rs2076668	ACSS2	rs112928119	20	33726451	C	T	0.2158	0.2158	-11.728	9.173e-32															ENSG00000100991	TRPC4AP	45840		1	-0.1037	5.78e-09
rs2076668	ACSS2	rs541210484	20	33060194	A	AAG	0.4741	0.4741	-11.623	3.15e-31		Yes													ENSG00000101460	MAP1LC3A	86385		1			cg12847395	-0.6654	1.05e-53	0.08716	0.0008548
rs2076668	ACSS2	rs533208894	20	33060200	A	AG	0.4741	0.4741	-11.623	3.155e-31		Yes													ENSG00000101460	MAP1LC3A	86379		1			cg12847395	-0.6654	1.05e-53	0.08716	0.0008548
rs2076668	ACSS2	rs11696967	20	33743609	A	C	0.2173	0.2173	-11.607	3.781e-31															ENSG00000100991	TRPC4AP	62998		1	-0.0969	3.09e-08
rs2076668	ACSS2	rs6088732	20	33744134	C	T	0.2191	0.2191	-11.598	4.235e-31															ENSG00000100991	TRPC4AP	63523		1	-0.0901	9.28e-08
rs2076668	ACSS2	rs6060270	20	33736814	G	T	0.2175	0.2175	-11.505	1.251e-30															ENSG00000100991	TRPC4AP	56203		1	-0.0978	2.38e-08
rs2076668	ACSS2	rs72547624	20	32996019	C	CTAT	0.5254	0.4746	11.391	4.629e-30		Yes													ENSG00000101444	AHCY	96410		1			cg18133477	0.1986	3.67e-07	0.08153	0.009939
rs2076668	ACSS2	rs6120848	20	33728678	T	C	0.2149	0.2149	-11.246	2.429e-29															ENSG00000100991	TRPC4AP	48067		1	-0.1094	2.19e-09
rs2076668	ACSS2	rs11483869	20	32921978	A	AG	0.5255	0.4745	11.232	2.826e-29															ENSG00000101444	AHCY	22369	Yes	1			cg18133477	0.1979	5.92e-07	0.08153	0.009939
rs2076668	ACSS2	rs11167237	20	33097718	A	AT	0.4725	0.4725	-11.206	3.81e-29															ENSG00000101460	MAP1LC3A	48861		1			cg12847395	-0.6422	1.14e-50	0.08716	0.0008548
rs2076668	ACSS2	rs55670307	20	33720494	T	C	0.2206	0.2206	-11.137	8.253e-29															ENSG00000100991	TRPC4AP	39883		1	-0.0995	1.19e-08
rs2076668	ACSS2	rs13040631	20	33747714	T	C	0.2216	0.2216	-11.079	1.579e-28															ENSG00000100991	TRPC4AP	67103		1	-0.0822	1.32e-06
rs2076668	ACSS2	rs11482479	20	32956227	G	GT	0.514	0.486	11.032	2.671e-28															ENSG00000078747	ITCH	103079	Yes	1														0.041491
rs2076668	ACSS2	rs6088739	20	33748724	G	A	0.2217	0.2217	-10.993	4.114e-28															ENSG00000100991	TRPC4AP	68113		1	-0.0794	3.49e-06
rs2076668	ACSS2	rs9574	20	33764632	C	G	0.544	0.456	-10.984	4.56e-28															ENSG00000125966	MMP24	49861		1			cg11320187	0.2474	1.55e-07	0.1072	0.0109
rs2076668	ACSS2	rs6088733	20	33744904	A	G	0.224	0.224	-10.97	5.355e-28															ENSG00000100991	TRPC4AP	64293		1	-0.0804	1.73e-06
rs2076668	ACSS2	rs11167248	20	33538721	G	T	0.1894	0.1894	-10.955	6.306e-28															ENSG00000100991	TRPC4AP	141890		1	-0.1197	2.25e-10
rs2076668	ACSS2	rs2025096	20	33540000	G	A	0.1894	0.1894	-10.942	7.285e-28	Enhancer	Yes													ENSG00000100991	TRPC4AP	140611		1	-0.1198	2.19e-10
rs2076668	ACSS2	rs13041792	20	33545055	G	A	0.1892	0.1892	-10.924	8.897e-28		Yes													ENSG00000100991	TRPC4AP	135556		1	-0.12	2.09e-10
rs2076668	ACSS2	rs6087681	20	33752896	G	C	0.2207	0.2207	-10.919	9.344e-28															ENSG00000100991	TRPC4AP	72285		1	-0.0809	1.84e-06
rs2076668	ACSS2	rs11480899	20	33053985	A	AT	0.4932	0.4932	-10.904	1.101e-27															ENSG00000125971	DYNLRB1	50275		1			cg11320187	0.2325	7.57e-07	-0.05782	0.009789
rs2076668	ACSS2	rs6088737	20	33745938	A	G	0.2214	0.2214	-10.891	1.273e-27															ENSG00000100991	TRPC4AP	65327		1	-0.0804	2.07e-06
rs2076668	ACSS2	rs59652271	20	32997861	C	CA	0.5098	0.4902	10.89	1.287e-27															ENSG00000101460	MAP1LC3A	148718		1			cg12847395	0.646	2.05e-52	0.08716	0.0008548
rs2076668	ACSS2	rs6060278	20	33753262	T	C	0.2239	0.2239	-10.884	1.375e-27	Enhancer														ENSG00000100991	TRPC4AP	72651		1	-0.0774	2.67e-06
rs2076668	ACSS2	rs6088738	20	33747331	G	A	0.2237	0.2237	-10.874	1.536e-27															ENSG00000100991	TRPC4AP	66720		1	-0.0784	2.22e-06
rs2076668	ACSS2	rs6087682	20	33752897	A	T	0.2207	0.2207	-10.863	1.727e-27															ENSG00000100991	TRPC4AP	72286		1	-0.0809	1.84e-06
rs2076668	ACSS2	rs6060273	20	33744323	G	C	0.2215	0.2215	-10.854	1.911e-27															ENSG00000100991	TRPC4AP	63712		1	-0.0815	1.52e-06
rs2076668	ACSS2	rs6088735	20	33745676	C	T	0.2216	0.2216	-10.845	2.095e-27															ENSG00000100991	TRPC4AP	65065		1	-0.0824	1.1e-06
rs2076668	ACSS2	rs11698868	20	33549946	C	T	0.1891	0.1891	-10.841	2.205e-27															ENSG00000100991	TRPC4AP	130665		1	-0.1202	1.9e-10
rs2076668	ACSS2	rs6119548	20	33552612	A	G	0.1891	0.1891	-10.83	2.489e-27															ENSG00000100991	TRPC4AP	127999		1	-0.1201	2.02e-10
rs2076668	ACSS2	rs35892981	20	32919094	T	TA	0.5122	0.4878	10.826	2.605e-27		Yes	Yes												ENSG00000101444	AHCY	19485	Yes	1													0.362831
rs2076668	ACSS2	rs6120775	20	33557564	T	C	0.189	0.189	-10.805	3.26e-27															ENSG00000100991	TRPC4AP	123047		1	-0.1201	2.02e-10
rs2076668	ACSS2	rs6060276	20	33750479	T	C	0.2214	0.2214	-10.796	3.588e-27															ENSG00000100991	TRPC4AP	69868		1	-0.0811	1.75e-06
rs2076668	ACSS2	rs533199207	20	33115833	G	T	0.4887	0.4887	-10.793	3.721e-27	Enhancer	Yes													ENSG00000101460	MAP1LC3A	30746		1			cg12847395	-0.6466	9.53e-54	0.08716	0.0008548
rs2076668	ACSS2	rs562493105	20	33115832	A	T	0.4887	0.4887	-10.793	3.726e-27	Enhancer	Yes													ENSG00000101460	MAP1LC3A	30747		1			cg12847395	-0.6466	9.53e-54	0.08716	0.0008548
rs2076668	ACSS2	rs376771177	20	33769075	A	ATTTT	0.5686	0.4314	-10.728	7.555e-27															ENSG00000125966	MMP24	45418		1			cg07505757	0.2702	3.76e-07	0.1167	0.00439
rs2076668	ACSS2	rs199817527	20	33769071	A	AT	0.5686	0.4314	-10.727	7.565e-27															ENSG00000125966	MMP24	45422		1			cg07505757	0.2702	3.76e-07	0.1167	0.00439
rs2076668	ACSS2	rs6120854	20	33757180	C	T	0.2236	0.2236	-10.664	1.495e-26															ENSG00000100991	TRPC4AP	76569		1	-0.0767	4.24e-06
rs2076668	ACSS2	rs139140894	20	33716367	C	CT	0.4256	0.4256	10.66	1.565e-26															ENSG00000125966	MMP24	98126		1			cg07505757	-0.3086	9.63e-09	0.1167	0.00439
rs2076668	ACSS2	rs6088743	20	33749657	A	G	0.2228	0.2228	-10.641	1.925e-26															ENSG00000100991	TRPC4AP	69046		1	-0.0783	2.25e-06
rs2076668	ACSS2	rs6120772	20	33554761	C	T	0.1889	0.1889	-10.606	2.795e-26															ENSG00000100991	TRPC4AP	125850		1	-0.1201	2.02e-10
rs2076668	ACSS2	rs6088742	20	33748835	G	A	0.2128	0.2128	-10.593	3.214e-26															ENSG00000100991	TRPC4AP	68224		1	-0.0764	1.14e-05
rs2076668	ACSS2	rs148075685	20	33058226	A	AAT	0.463	0.463	-10.582	3.624e-26															ENSG00000101460	MAP1LC3A	88353		1			cg12847395	-0.6465	1.17e-48	0.08716	0.0008548
rs2076668	ACSS2	rs2152920	20	33746145	C	T	0.6043	0.3957	-10.531	6.223e-26															ENSG00000078814	MYH7B	157097		1	0.3629	2.74e-09
rs2076668	ACSS2	rs2425024	20	33844938	A	C	0.3183	0.3183	-10.524	6.704e-26															ENSG00000100991	TRPC4AP	164327		1	-0.0729	3.04e-06
rs2076668	ACSS2	rs6088740	20	33748769	T	C	0.2129	0.2129	-10.501	8.512e-26															ENSG00000100991	TRPC4AP	68158		1	-0.0766	1.06e-05
rs2076668	ACSS2	rs6088741	20	33748779	G	A	0.2129	0.2129	-10.461	1.298e-25															ENSG00000100991	TRPC4AP	68168		1	-0.0764	1.11e-05
rs2076668	ACSS2	rs13037296	20	33749228	T	A	0.2238	0.2238	-10.438	1.665e-25															ENSG00000100991	TRPC4AP	68617		1	-0.0758	5.91e-06
rs2076668	ACSS2	rs7261969	20	33563611	C	T	0.1819	0.1819	-10.435	1.716e-25															ENSG00000100991	TRPC4AP	117000		1	-0.1174	3.99e-10
rs2076668	ACSS2	rs3746444	20	33578251	A	G	0.1858	0.1858	-10.432	1.78e-25		Yes													ENSG00000100991	TRPC4AP	102360		1	-0.1163	7.45e-10
rs2076668	ACSS2	rs6120790	20	33599090	A	T	0.1817	0.1817	-10.4	2.483e-25															ENSG00000100991	TRPC4AP	81521		1	-0.1156	6.95e-10
rs2076668	ACSS2	rs6088667	20	33566722	T	G	0.182	0.182	-10.366	3.523e-25															ENSG00000100991	TRPC4AP	113889		1	-0.1167	5.28e-10
rs2076668	ACSS2	rs3818253	20	33596876	G	A	0.1814	0.1814	-10.337	4.775e-25															ENSG00000100991	TRPC4AP	83735		1	-0.1183	3.06e-10
rs2076668	ACSS2	rs6088686	20	33623437	C	T	0.1807	0.1807	-10.333	4.999e-25															ENSG00000100991	TRPC4AP	57174		1	-0.1163	7.45e-10
rs2076668	ACSS2	rs6119560	20	33606977	G	C	0.1807	0.1807	-10.33	5.175e-25															ENSG00000100991	TRPC4AP	73634		1	-0.1163	7.45e-10
rs2076668	ACSS2	rs13433216	20	33616301	T	C	0.1807	0.1807	-10.321	5.664e-25															ENSG00000100991	TRPC4AP	64310		1	-0.116	8.15e-10
rs2076668	ACSS2	rs6120793	20	33604407	T	C	0.1807	0.1807	-10.317	5.882e-25															ENSG00000100991	TRPC4AP	76204		1	-0.1163	7.45e-10
rs2076668	ACSS2	rs6120803	20	33620086	C	A	0.1807	0.1807	-10.311	6.313e-25															ENSG00000100991	TRPC4AP	60525		1	-0.1163	7.45e-10
rs2076668	ACSS2	rs6120812	20	33629427	T	C	0.1807	0.1807	-10.3	7.054e-25															ENSG00000100991	TRPC4AP	51184		1	-0.1163	7.45e-10
rs2076668	ACSS2	rs6120821	20	33660761	T	C	0.1806	0.1806	-10.294	7.499e-25															ENSG00000100991	TRPC4AP	19850	Yes	1	-0.117	5.77e-10
rs2076668	ACSS2	rs6088682	20	33615702	A	C	0.1808	0.1808	-10.294	7.528e-25															ENSG00000100991	TRPC4AP	64909		1	-0.1163	7.45e-10
rs2076668	ACSS2	rs6120825	20	33671141	A	C	0.1878	0.1878	-10.292	7.645e-25															ENSG00000100991	TRPC4AP	9470	Yes	1	-0.1158	9.44e-10
rs2076668	ACSS2	rs3746446	20	33574765	T	C	0.1807	0.1807	-10.292	7.647e-25		Yes													ENSG00000100991	TRPC4AP	105846		1	-0.1163	7.4e-10
rs2076668	ACSS2	rs6120828	20	33674460	T	C	0.1854	0.1854	-10.291	7.703e-25															ENSG00000100991	TRPC4AP	6151	Yes	1	-0.1161	7.71e-10
rs2076668	ACSS2	rs6088690	20	33633326	A	G	0.1807	0.1807	-10.289	7.904e-25															ENSG00000100991	TRPC4AP	47285		1	-0.1161	8.24e-10
rs2076668	ACSS2	rs6120826	20	33671831	G	A	0.1806	0.1806	-10.287	8.09e-25															ENSG00000100991	TRPC4AP	8780	Yes	1	-0.1163	7.25e-10
rs2076668	ACSS2	rs6058209	20	33821577	G	A	0.3336	0.3336	-10.285	8.225e-25															ENSG00000126005	MMP24OS	44358		1			cg19047340	0.1986	5.48e-07	-0.1248	0.001879
rs2076668	ACSS2	rs2013125	20	33601154	G	A	0.1806	0.1806	-10.283	8.428e-25															ENSG00000100991	TRPC4AP	79457		1	-0.1163	7.48e-10
rs2076668	ACSS2	rs6120799	20	33614955	T	C	0.1807	0.1807	-10.282	8.511e-25															ENSG00000100991	TRPC4AP	65656		1	-0.1163	7.45e-10
rs2076668	ACSS2	rs6088688	20	33625082	A	G	0.1807	0.1807	-10.28	8.675e-25															ENSG00000100991	TRPC4AP	55529		1	-0.1166	6.91e-10
rs2076668	ACSS2	rs11167253	20	33614449	T	C	0.1807	0.1807	-10.272	9.458e-25															ENSG00000100991	TRPC4AP	66162		1	-0.1164	7.65e-10
rs2076668	ACSS2	rs28820635	20	33617581	G	A	0.1807	0.1807	-10.266	9.998e-25															ENSG00000100991	TRPC4AP	63030		1	-0.1163	7.45e-10
rs2076668	ACSS2	rs6087666	20	33640242	G	A	0.1806	0.1806	-10.256	1.117e-24															ENSG00000100991	TRPC4AP	40369	Yes	1	-0.1145	1.19e-09
rs2076668	ACSS2	rs3746435	20	33587198	G	C	0.18	0.18	-10.255	1.122e-24		Yes													ENSG00000100991	TRPC4AP	93413		1	-0.1193	3.22e-10
rs2076668	ACSS2	rs6087662	20	33625075	A	G	0.1806	0.1806	-10.254	1.132e-24															ENSG00000100991	TRPC4AP	55536		1	-0.1166	6.91e-10
rs2076668	ACSS2	rs6088691	20	33633758	C	T	0.1806	0.1806	-10.25	1.189e-24															ENSG00000100991	TRPC4AP	46853		1	-0.1164	7.21e-10
rs2076668	ACSS2	rs6120804	20	33623701	C	A	0.1809	0.1809	-10.248	1.208e-24															ENSG00000100991	TRPC4AP	56910		1	-0.1163	7.45e-10
rs2076668	ACSS2	rs17319032	20	33643296	T	C	0.1806	0.1806	-10.245	1.249e-24															ENSG00000100991	TRPC4AP	37315	Yes	1	-0.1163	7.45e-10
rs2076668	ACSS2	rs3746436	20	33586193	C	T	0.18	0.18	-10.238	1.338e-24															ENSG00000100991	TRPC4AP	94418		1	-0.1193	3.22e-10
rs2076668	ACSS2	rs6120813	20	33642112	T	C	0.1807	0.1807	-10.235	1.378e-24															ENSG00000100991	TRPC4AP	38499	Yes	1	-0.1145	1.19e-09
rs2076668	ACSS2	rs6088678	20	33607551	C	T	0.1806	0.1806	-10.233	1.416e-24															ENSG00000100991	TRPC4AP	73060		1	-0.1156	9.4e-10
rs2076668	ACSS2	rs6087667	20	33651887	A	G	0.1806	0.1806	-10.233	1.417e-24															ENSG00000100991	TRPC4AP	28724	Yes	1	-0.1163	7.45e-10
rs2076668	ACSS2	rs6088700	20	33660752	T	C	0.181	0.181	-10.232	1.42e-24															ENSG00000100991	TRPC4AP	19859	Yes	1	-0.117	5.77e-10
rs2076668	ACSS2	rs36003887	20	33589107	G	A	0.1805	0.1805	-10.227	1.497e-24		Yes													ENSG00000100991	TRPC4AP	91504		1	-0.1163	7.45e-10
rs2076668	ACSS2	rs6088694	20	33652371	G	A	0.1807	0.1807	-10.218	1.652e-24															ENSG00000100991	TRPC4AP	28240	Yes	1	-0.1166	6.64e-10
rs2076668	ACSS2	rs752448	20	33592248	C	T	0.1805	0.1805	-10.215	1.695e-24															ENSG00000100991	TRPC4AP	88363		1	-0.1171	5.71e-10
rs2076668	ACSS2	rs752075	20	33591591	C	A	0.1804	0.1804	-10.19	2.209e-24		Yes													ENSG00000100991	TRPC4AP	89020		1	-0.1163	7.45e-10
rs2076668	ACSS2	rs6120798	20	33610822	T	G	0.1809	0.1809	-10.184	2.334e-24															ENSG00000100991	TRPC4AP	69789		1	-0.1156	9.72e-10
rs2076668	ACSS2	rs6088685	20	33620306	G	A	0.1807	0.1807	-10.176	2.526e-24															ENSG00000100991	TRPC4AP	60305		1	-0.1119	4.59e-09
rs2076668	ACSS2	rs6120819	20	33653038	T	C	0.181	0.181	-10.152	3.238e-24	Enhancer														ENSG00000100991	TRPC4AP	27573	Yes	1	-0.1166	6.48e-10
rs2076668	ACSS2	rs2425023	20	33832494	T	C	0.3435	0.3435	-9.929	3.109e-23															ENSG00000126005	MMP24OS	33441		1			cg19047340	0.2076	2.55e-07	-0.1248	0.001879
rs2076668	ACSS2	rs11696652	20	33637060	T	G	0.1794	0.1794	-9.887	4.761e-23															ENSG00000100991	TRPC4AP	43551	Yes	1	-0.1088	1.13e-08
rs2076668	ACSS2	rs12480442	20	33648388	C	G	0.1808	0.1808	-9.865	5.91e-23															ENSG00000100991	TRPC4AP	32223	Yes	1	-0.1119	4.59e-09
rs2076668	ACSS2	rs8501	20	33590584	T	C	0.1852	0.1852	-9.846	7.146e-23		Yes													ENSG00000100991	TRPC4AP	90027		1	-0.1163	7.45e-10
rs2076668	ACSS2	rs568523638	20	33367639	G	GA	0.4392	0.4392	9.834	8.004e-23	Enhancer	Yes													ENSG00000100983	GSS	176192		1													0.219712
rs2076668	ACSS2	rs6060300	20	33780970	T	C	0.1854	0.1854	-9.812	9.987e-23															ENSG00000100991	TRPC4AP	100359		1	-0.0819	7.54e-06
rs2076668	ACSS2	rs6120777	20	33560172	G	A	0.1604	0.1604	-9.675	3.838e-22															ENSG00000100991	TRPC4AP	120439		1	-0.1132	1.84e-08
rs2076668	ACSS2	rs6060283	20	33767865	A	G	0.1957	0.1957	-9.43	4.086e-21															ENSG00000078814	MYH7B	178817		1			cg16321524	0.4223	1.76e-10	0.121	0.004888
rs2076668	ACSS2	rs4911476	20	33780768	A	C	0.4652	0.4652	9.127	7.059e-20															ENSG00000078814	MYH7B	191720		1	-0.2318	2.16e-07
rs2076668	ACSS2	rs1577924	20	33784288	C	G	0.465	0.465	9.118	7.651e-20															ENSG00000078814	MYH7B	195240		1	-0.2337	1.99e-07
rs2076668	ACSS2	rs34515766	20	33785221	C	G	0.4651	0.4651	9.101	8.975e-20															ENSG00000078814	MYH7B	196173		1	-0.2319	2.13e-07
rs2076668	ACSS2	rs35193912	20	33785050	C	T	0.465	0.465	9.089	9.984e-20															ENSG00000078814	MYH7B	196002		1	-0.2319	2.13e-07
rs2076668	ACSS2	rs4911478	20	33782625	A	C	0.4656	0.4656	9.089	1e-19															ENSG00000078814	MYH7B	193577		1	-0.2329	1.6e-07
rs2076668	ACSS2	rs6142313	20	33780427	A	G	0.4656	0.4656	9.072	1.169e-19															ENSG00000078814	MYH7B	191379		1	-0.2337	1.54e-07
rs2076668	ACSS2	rs74786956	20	33786043	T	C	0.4653	0.4653	9.062	1.286e-19															ENSG00000078814	MYH7B	196995		1	-0.2318	2.17e-07
rs2076668	ACSS2	rs6142322	20	33788538	C	A	0.4655	0.4655	9.055	1.364e-19															ENSG00000078814	MYH7B	199490		1	-0.2325	1.7e-07
rs2076668	ACSS2	rs35381853	20	33790171	T	C	0.4575	0.4575	9.038	1.601e-19															ENSG00000078814	MYH7B	201123		1	-0.2304	2.71e-07
rs2076668	ACSS2	rs6142327	20	33793147	T	A	0.4652	0.4652	9.026	1.786e-19															ENSG00000078814	MYH7B	204099		1	-0.2304	2.77e-07
rs2076668	ACSS2	rs2093059	20	33791310	T	C	0.4578	0.4578	9.025	1.797e-19															ENSG00000078814	MYH7B	202262		1	-0.2303	2.81e-07
rs2076668	ACSS2	rs12481169	20	33794510	T	C	0.4653	0.4653	9.02	1.889e-19															ENSG00000078814	MYH7B	205462		1	-0.223	6.94e-07
rs2076668	ACSS2	rs6142324	20	33789043	C	T	0.4655	0.4655	9.014	1.984e-19															ENSG00000078814	MYH7B	199995		1	-0.2325	1.69e-07
rs2076668	ACSS2	rs34542479	20	33790120	C	G	0.4644	0.4644	8.992	2.429e-19															ENSG00000078814	MYH7B	201072		1	-0.2304	2.71e-07
rs2076668	ACSS2	rs8114671	20	33789142	C	A	0.4644	0.4644	8.968	3.012e-19															ENSG00000078814	MYH7B	200094		1	-0.2314	2.28e-07
rs2076668	ACSS2	rs79027916	20	32654818	C	A	0.1202	0.1202	-8.902	5.497e-19															ENSG00000101460	MAP1LC3A	491761		1			cg24743943	0.2623	1.02e-06	0.1684	1.56e-05
rs2076668	ACSS2	rs79078695	20	32654817	T	G	0.1201	0.1201	-8.847	9.013e-19															ENSG00000101460	MAP1LC3A	491762		1			cg24743943	0.2624	1.03e-06	0.1684	1.56e-05
rs2076668	ACSS2	rs3746428	20	33719183	G	A	0.1651	0.1651	-8.843	9.308e-19															ENSG00000100991	TRPC4AP	38572		1	-0.1061	7.34e-07
rs2076668	ACSS2	rs3746429	20	33703607	C	T	0.159	0.159	-8.807	1.283e-18															ENSG00000100991	TRPC4AP	22996	Yes	1	-0.1168	5.71e-08
rs2076668	ACSS2	rs144285775	20	33477298	C	T	0.5031	0.4969	-8.795	1.432e-18		Yes	Yes												ENSG00000100983	GSS	66533		1													0.237893
rs2076668	ACSS2	rs147807862	20	33477301	G	A	0.5031	0.4969	-8.784	1.575e-18		Yes	Yes												ENSG00000100983	GSS	66530		1													0.237893
rs2076668	ACSS2	rs2378335	20	33756830	A	C	0.4024	0.4024	-8.725	2.665e-18															ENSG00000078814	MYH7B	167782		1			cg12847395	-0.2947	1.25e-09	0.1029	0.01388
rs2076668	ACSS2	rs7353271	20	33727431	C	T	0.1629	0.1629	-8.701	3.285e-18															ENSG00000100991	TRPC4AP	46820		1	-0.1051	6.6e-07
rs2076668	ACSS2	rs6579129	20	32533524	A	T	0.2928	0.2928	-8.665	4.523e-18															ENSG00000101460	MAP1LC3A	613055		1			cg12847395	-0.3954	2.75e-12	0.08716	0.0008548
rs2076668	ACSS2	rs34106705	20	32537166	T	C	0.2928	0.2928	-8.662	4.656e-18															ENSG00000101460	MAP1LC3A	609413		1			cg12847395	-0.392	4.03e-12	0.08716	0.0008548
rs2076668	ACSS2	rs74173945	20	33880781	C	CTAAG	0.4618	0.4618	-8.611	7.266e-18		Yes													ENSG00000242372	EIF6	7992		1			cg26493814	-0.2898	1.22e-06	-0.06545	0.001442
rs2076668	ACSS2	rs141235487	20	33477303	C	T	0.4842	0.4842	-8.549	1.24e-17		Yes	Yes												ENSG00000100983	GSS	66528		1													0.237893
rs2076668	ACSS2	rs150442925	20	33477305	G	T	0.4842	0.4842	-8.533	1.43e-17		Yes	Yes												ENSG00000100983	GSS	66526		1													0.237893
rs2076668	ACSS2	rs10747514	20	33775369	G	A	0.302	0.302	-8.412	4.024e-17															ENSG00000078814	MYH7B	186321		1			cg12847395	-0.2593	2.54e-07	0.1029	0.01388
rs2076668	ACSS2	rs35595751	20	32721584	G	T	0.3382	0.3382	-8.393	4.745e-17															ENSG00000101460	MAP1LC3A	424995		1			cg12847395	-0.3876	6.73e-13	0.08716	0.0008548
rs2076668	ACSS2	rs13043392	20	32606735	A	C	0.3399	0.3399	-8.392	4.796e-17	Enhancer	Yes				Yes	Yes								ENSG00000101460	MAP1LC3A	539844		1			cg12847395	-0.3898	6.55e-13	0.08716	0.0008548
rs2076668	ACSS2	rs6060288	20	33772243	G	A	0.3019	0.3019	-8.349	6.88e-17															ENSG00000078814	MYH7B	183195		1			cg12847395	-0.2593	2.52e-07	0.1029	0.01388
rs2076668	ACSS2	rs6087685	20	33777612	G	C	0.3014	0.3014	-8.289	1.144e-16															ENSG00000078814	MYH7B	188564		1			cg12847395	-0.257	3.3e-07	0.1029	0.01388
rs2076668	ACSS2	rs113720763	20	33676843	C	CTTTT	0.4887	0.4887	8.286	1.175e-16															ENSG00000100991	TRPC4AP	3768	Yes	1														0.042313
rs2076668	ACSS2	rs6579167	20	33032915	T	C	0.1969	0.1969	-8.282	1.211e-16															ENSG00000101460	MAP1LC3A	113664		1			cg12847395	-0.368	1.52e-08	0.08716	0.0008548
rs2076668	ACSS2	rs13041173	20	32542814	A	G	0.3144	0.3144	-8.278	1.258e-16															ENSG00000101460	MAP1LC3A	603765		1			cg12847395	-0.3661	2.94e-11	0.08716	0.0008548
rs2076668	ACSS2	rs11700255	20	32682325	A	T	0.3384	0.3384	-8.242	1.697e-16															ENSG00000101460	MAP1LC3A	464254		1			cg12847395	-0.3784	2.32e-12	0.08716	0.0008548
rs2076668	ACSS2	rs56051848	20	33477293	T	C	0.5034	0.4966	-8.118	4.754e-16		Yes	Yes												ENSG00000100983	GSS	66538		1													0.237893
rs2076668	ACSS2	rs34618271	20	32721299	C	G	0.3336	0.3336	-8.081	6.448e-16															ENSG00000101460	MAP1LC3A	425280		1			cg12847395	-0.3875	6.74e-13	0.08716	0.0008548
rs2076668	ACSS2	rs926734	20	33491700	G	T	0.5785	0.4215	-7.958	1.747e-15	Promoter	Yes													ENSG00000100983	GSS	52131		1													0.354895
rs2076668	ACSS2	rs13037376	20	33885155	T	C	0.238	0.238	-7.925	2.282e-15		Yes		Yes											ENSG00000125998	FAM83C	4926	Yes	1														0.030323
rs2076668	ACSS2	rs11429240	20	33535752	C	CT	0.4431	0.4431	-7.856	3.968e-15															ENSG00000100983	GSS	8079	Yes	1														0.039624
rs2076668	ACSS2	rs7362224	20	33612655	A	C	0.1442	0.1442	-7.658	1.886e-14															ENSG00000100991	TRPC4AP	67956		1	-0.1215	2.46e-07
rs2076668	ACSS2	rs6141479	20	33121942	G	C	0.1977	0.1977	-7.537	4.804e-14															ENSG00000101460	MAP1LC3A	24637	Yes	1			cg12847395	-0.4489	4.8e-12	0.08716	0.0008548
rs2076668	ACSS2	rs8120559	20	33880546	G	A	0.2034	0.2034	-7.285	3.214e-13		Yes													ENSG00000101019	UQCC1	119289		1			cg26826207	-0.4665	8.11e-12	0.09156	0.0003398
rs2076668	ACSS2	rs8117173	20	32930016	C	A	0.183	0.183	-7.227	4.932e-13															ENSG00000101460	MAP1LC3A	216563		1			cg12847395	-0.4511	2.59e-11	0.08716	0.0008548
rs2076668	ACSS2	rs34613590	20	33817219	C	A	0.1787	0.1787	-7.224	5.037e-13															ENSG00000101019	UQCC1	182616		1			cg26826207	-0.4844	8.39e-11	0.09156	0.0003398
rs2076668	ACSS2	rs12479973	20	33832495	G	A	0.1725	0.1725	-7.201	5.988e-13															ENSG00000101019	UQCC1	167340		1			cg26826207	-0.4729	2.15e-10	0.09156	0.0003398
rs2076668	ACSS2	rs12479765	20	33825378	G	A	0.1732	0.1732	-7.147	8.874e-13															ENSG00000101019	UQCC1	174457		1			cg26826207	-0.4741	1.81e-10	0.09156	0.0003398
rs2076668	ACSS2	rs11699584	20	33674312	G	A	0.5349	0.4651	7.126	1.03e-12															ENSG00000078814	MYH7B	85264		1	-0.5098	2.03e-19
rs2076668	ACSS2	rs541403831	20	33477282	A	T	0.4773	0.4773	-7.124	1.051e-12		Yes	Yes												ENSG00000100983	GSS	66549		1													0.237893
rs2076668	ACSS2	rs6088774	20	33830164	T	A	0.1816	0.1816	-7.083	1.411e-12															ENSG00000101019	UQCC1	169671		1			cg26826207	-0.4596	6.02e-10	0.09156	0.0003398
rs2076668	ACSS2	rs3764733	20	33834708	G	A	0.1784	0.1784	-7.066	1.592e-12															ENSG00000101019	UQCC1	165127		1			cg26826207	-0.4443	1.72e-09	0.09156	0.0003398
rs2076668	ACSS2	rs2425020	20	33823832	T	C	0.7671	0.2329	-6.973	3.112e-12															ENSG00000101019	UQCC1	176003		1	-0.1316	3.88e-05
rs2076668	ACSS2	rs6060302	20	33783493	G	A	0.142	0.142	-6.966	3.271e-12															ENSG00000101019	UQCC1	216342		1			cg26826207	-0.4259	2.23e-07	0.09156	0.0003398
rs2076668	ACSS2	rs6059908	20	33132159	T	C	0.8141	0.1859	-6.86	6.883e-12	Enhancer	Yes													ENSG00000101460	MAP1LC3A	14420	Yes	1			cg12847395	-0.5982	1.09e-26	0.08716	0.0008548
rs2076668	ACSS2	rs34421624	20	33813866	T	G	0.1986	0.1986	-6.857	7.048e-12		Yes									Yes				ENSG00000101019	UQCC1	185969		1			cg26826207	-0.418	1.77e-08	0.09156	0.0003398
rs2076668	ACSS2	rs2425040	20	33858878	G	A	0.1348	0.1348	-6.789	1.129e-11	Enhancer	Yes					Yes								ENSG00000126005	MMP24OS	7057	Yes	1			cg19047340	0.4391	4.26e-15	-0.1248	0.001879
rs2076668	ACSS2	rs2425031	20	33855284	T	C	0.1388	0.1388	-6.782	1.182e-11	Enhancer	Yes					Yes								ENSG00000126005	MMP24OS	10651	Yes	1			cg19047340	0.4133	3.52e-14	-0.1248	0.001879
rs2076668	ACSS2	rs76324086	20	33079392	T	G	0.1841	0.1841	6.781	1.193e-11															ENSG00000101460	MAP1LC3A	67187		1			cg12847395	0.5743	1.03e-24	0.08716	0.0008548
rs2076668	ACSS2	rs56289635	20	33730759	C	A	0.1333	0.1333	6.774	1.253e-11		Yes	Yes	Yes	Yes										ENSG00000101000	PROCR	33397		1													0.279646
rs2076668	ACSS2	rs147818986	20	32515056	G	A	0.1675	0.1675	-6.764	1.34e-11															ENSG00000101460	MAP1LC3A	631523		1			cg12847395	-0.3439	3.64e-07	0.08716	0.0008548
rs2076668	ACSS2	rs2425037	20	33856429	A	T	0.1349	0.1349	-6.729	1.713e-11	Enhancer	Yes					Yes								ENSG00000126005	MMP24OS	9506	Yes	1			cg19047340	0.4382	3.84e-15	-0.1248	0.001879
rs2076668	ACSS2	rs1555322	20	33849179	G	A	0.1327	0.1327	-6.651	2.905e-11	Enhancer	Yes													ENSG00000126005	MMP24OS	16756	Yes	1			cg19047340	0.4424	4.8e-15	-0.1248	0.001879
rs2076668	ACSS2	rs2425036	20	33855981	G	C	0.1348	0.1348	-6.648	2.97e-11	Enhancer	Yes					Yes								ENSG00000126005	MMP24OS	9954	Yes	1			cg19047340	0.4345	5.62e-15	-0.1248	0.001879
rs2076668	ACSS2	rs2425035	20	33855819	T	C	0.1359	0.1359	-6.64	3.133e-11	Enhancer	Yes					Yes								ENSG00000126005	MMP24OS	10116	Yes	1			cg19047340	0.4253	1.56e-14	-0.1248	0.001879
rs2076668	ACSS2	rs2425027	20	33849390	C	G	0.1328	0.1328	-6.634	3.273e-11	Enhancer	Yes													ENSG00000126005	MMP24OS	16545	Yes	1			cg19047340	0.4422	5.12e-15	-0.1248	0.001879
rs2076668	ACSS2	rs2425034	20	33855814	G	C	0.1358	0.1358	-6.605	3.965e-11	Enhancer	Yes					Yes								ENSG00000126005	MMP24OS	10121	Yes	1			cg19047340	0.4253	1.57e-14	-0.1248	0.001879
rs2076668	ACSS2	rs2069951	20	33763764	G	A	0.0482	0.0482	-6.583	4.599e-11															ENSG00000101000	PROCR	392	Yes	1														0.028371
rs2076668	ACSS2	rs1015363	20	32738335	G	A	0.5829	0.4171	6.539	6.205e-11															ENSG00000101460	MAP1LC3A	408244		1			cg16806980	0.3359	4.94e-11	-0.095	0.001757
rs2076668	ACSS2	rs73106997	20	33375138	C	T	0.1578	0.1578	6.525	6.787e-11															ENSG00000101464	PIGU	88543		1	-0.1551	5.26e-06
rs2076668	ACSS2	rs2069946	20	33762035	T	C	0.0481	0.0481	-6.509	7.578e-11		Yes			Yes										ENSG00000101000	PROCR	2121	Yes	1														0.038733
rs2076668	ACSS2	rs6059743	20	32847711	G	A	0.4601	0.4601	6.25	4.1e-10															ENSG00000101460	MAP1LC3A	298868		1			cg16321524	-0.4003	1.14e-11	0.09366	0.0004977
rs2076668	ACSS2	rs819135	20	32847767	A	G	0.4604	0.4604	6.248	4.147e-10															ENSG00000101460	MAP1LC3A	298812		1			cg16321524	-0.3982	1.51e-11	0.09366	0.0004977
rs2076668	ACSS2	rs4911429	20	33133553	G	A	0.34	0.34	6.153	7.592e-10															ENSG00000101464	PIGU	153042		1	-0.1724	4.18e-13
rs2076668	ACSS2	rs77893446	20	33730549	T	A	0.0243	0.0243	6.137	8.432e-10	Promoter	Yes	Yes	Yes	Yes										ENSG00000101000	PROCR	33607		1													0.279646
rs2076668	ACSS2	rs2425032	20	33855454	T	C	0.1382	0.1382	-6.112	9.852e-10	Enhancer	Yes					Yes								ENSG00000126005	MMP24OS	10481	Yes	1			cg19047340	0.4146	6.82e-14	-0.1248	0.001879
rs2076668	ACSS2	rs187813514	20	33610105	T	C	0.0246	0.0246	6.048	1.468e-09															ENSG00000100991	TRPC4AP	70506		1														0.018104
rs2076668	ACSS2	rs528865197	20	33685232	G	A	0.7017	0.2983	5.955	2.608e-09															ENSG00000101000	PROCR	78924		1			cg09977615	0.3784	1.68e-18	-0.1033	0.001242
rs2076668	ACSS2	rs192810296	20	33610106	G	A	0.0223	0.0223	5.95	2.683e-09															ENSG00000100991	TRPC4AP	70505		1														0.018104
rs2076668	ACSS2	rs184319498	20	33610107	T	C	0.025	0.025	5.894	3.776e-09															ENSG00000100991	TRPC4AP	70504		1														0.018104
rs2076668	ACSS2	rs3054842	20	33706886	T	TAAC	0.6998	0.3002	5.876	4.198e-09															ENSG00000101000	PROCR	57270		1			cg09977615	0.345	4.69e-16	-0.1033	0.001242
rs2076668	ACSS2	rs72118863	20	34261211	G	GA	0.182	0.182	-5.849	4.958e-09															ENSG00000214078	CPNE1	8332		1			cg14387502	0.921	4.15e-34	-0.1437	4.15e-06
rs2076668	ACSS2	rs138331163	20	33806668	A	AT	0.1294	0.1294	-5.847	5e-09															ENSG00000126005	MMP24OS	59267		1			cg19047340	0.4661	5.81e-15	-0.1248	0.001879
rs2076668	ACSS2	rs6060314	20	33811062	A	G	0.1939	0.1939	-5.721	1.058e-08															ENSG00000101019	UQCC1	188773		1			cg26826207	-0.3566	5.24e-07	0.09156	0.0003398
rs2076668	ACSS2	rs11546155	20	33451148	G	A	0.1564	0.1564	5.72	1.067e-08		Yes													ENSG00000198646	NCOA6	37693		1	0.1082	3.79e-07
rs2076668	ACSS2	rs6058363	20	34505054	A	G	0.2089	0.2089	-5.68	1.351e-08															ENSG00000214078	CPNE1	252175		1	-0.6141	2.37e-19
rs2076668	ACSS2	rs80021255	20	32803831	G	A	0.0242	0.0242	5.612	1.999e-08		Yes	Yes		Yes										ENSG00000101440	ASIP	44340	Yes	1														0.024231
rs2076668	ACSS2	rs77831801	20	32803832	A	G	0.0225	0.0225	5.59	2.266e-08		Yes	Yes		Yes										ENSG00000101440	ASIP	44339	Yes	1														0.024231
rs2076668	ACSS2	rs371026258	20	34492689	C	CTCCTTCCT	0.8133	0.1867	5.52	3.392e-08															ENSG00000149646	CNBD2	63856		1			cg05220160	-0.4108	3.2e-09	0.1649	0.0006865
rs2076668	ACSS2	rs2425033	20	33855626	T	C	0.1657	0.1657	-5.498	3.839e-08	Enhancer	Yes					Yes								ENSG00000126005	MMP24OS	10309	Yes	1			cg19047340	0.3587	7.53e-13	-0.1248	0.001879
rs2076668	ACSS2	rs6058206	20	33811061	T	C	0.2048	0.2048	-5.493	3.943e-08															ENSG00000101019	UQCC1	188774		1			cg26826207	-0.3644	1.03e-07	0.09156	0.0003398
rs2076668	ACSS2	rs118176813	20	33095417	G	C	0.0355	0.0355	5.482	4.198e-08															ENSG00000125971	DYNLRB1	8843	Yes	1														0.016784
