# Supplementary material for: ACSS2 gene variants determine kidney disease risk by controlling de novo lipogenesis in kidney tubules
Source: J Clin Invest. 2023 Dec 5;134(4):e172963. doi: 10.1172/JCI172963 (PMC10866669; doi:10.1172/JCI172963)
Supplement: Supplemental table 2 [file jci-134-172963-s271.xlsx]

## Sheet: Table S2
Supplementary table 2 (Related to Figure1 and Figure S1): ACSS2 is a GWAS target gene
Independent Loci		Significant eGFRcrea GWAS SNP
eGFR GWAS Independent Locus	Top Target Gene of Locus	Variant RSID	Chr	Position	REF allele	ALT allele	Freq of ALT allele	MAF	GWAS Z score (ALT)	GWAS p value	Kidney Enhancer/Promoter
rs2076668	ACSS2	rs11698977	20	33449691	C	T	0.3633	0.3633	-16.222	3.544e-59
rs2076668	ACSS2	rs2236270	20	33523155	G	T	0.3626	0.3626	-15.926	4.155e-57	Enhancer
rs2076668	ACSS2	rs6120758	20	33492523	C	T	0.5822	0.4178	-11.086	1.461e-28	Enhancer
rs2076668	ACSS2	rs6087649	20	33510662	A	G	0.5829	0.4171	-11.073	1.693e-28	Enhancer
rs2076668	ACSS2	rs2064453	20	33460810	T	C	0.6031	0.3969	-11.148	7.31e-29	Promoter
rs2076668	ACSS2	rs734111	20	33533736	A	C	0.6026	0.3974	-11.153	6.927e-29	Promoter
