# Supplementary material for: ACSS2 gene variants determine kidney disease risk by controlling de novo lipogenesis in kidney tubules
Source: J Clin Invest. 2023 Dec 5;134(4):e172963. doi: 10.1172/JCI172963 (PMC10866669; doi:10.1172/JCI172963)
Supplement: Supplemental table 3 [file jci-134-172963-s272.xlsx]

## Sheet: ACSS2 guides
Sales Order		Sequence Name	Sequence Notes	Unit Size	Bases	Sequence	Anhydrous Molecular Weight	nmoles/OD	ug/OD	Extinction Coefficient	GC Content	Tm (50mM NaCl) C	Modifications and Services	Final OD	nmoles	Conc	Volume	Buffer	Print Date	Well Position
18986899	3A	ACSS2 rs6120758 sg1 Oligo 1		0.025	25	CAC CGC ACT GGG GAG GCC GTT TGG C	7700	4.39754	33.861	227400	72	70.1462	Standard Desalting	7.8	34.1nmoles	N/A	N/A	N/A	2022-12-03 12:28:52
18986899		ACSS2 rs6120758 sg1 Oligo 2		0.025	25	AAA CGC CAA ACG GCC TCC CCA GTG C	7566	4.3122	32.6259	231900	64	68.0009	Standard Desalting	5.9	25.4nmoles	N/A	N/A	N/A	2022-12-03 12:28:52
18986899	3B	ACSS2 rs6120758 sg2 Oligo 1		0.025	25	CAC CGA GAG TAT AGT AGC ATC AAC G	7684.1	3.90472	30.0041	256100	48	56.5554	Standard Desalting	8.3	32.3nmoles	N/A	N/A	N/A	2022-12-03 12:28:52
18986899		ACSS2 rs6120758 sg2 Oligo 2		0.025	25	AAA CCG TTG ATG CTA CTA TAC TCT C	7576	4.22476	32.0067	236700	40	54.2765	Standard Desalting	6.2	26.2nmoles	N/A	N/A	N/A	2022-12-03 12:28:52
18986899	4A	ACSS2 rs6087649 sg1 Oligo 1		0.025	25	CAC CGC AAT AAT AGA ACA CCG TGC T	7604	4.09668	31.1512	244100	48	59.4589	Standard Desalting	4.9	20.1nmoles	N/A	N/A	N/A	2022-12-03 12:28:52
18986899		ACSS2 rs6087649 sg1 Oligo 2		0.025	25	AAA CAG CAC GGT GTT CTA TTA TTG C	7656	4.12371	31.5712	242500	40	56.1338	Standard Desalting	7.2	29.7nmoles	N/A	N/A	N/A	2022-12-03 12:28:52
18986899	4B	ACSS2 rs6087649 sg2 Oligo 1		0.025	25	CAC CGC TAA GAC ATG TAC CTT CCA C	7530.9	4.30293	32.4051	232400	52	59.2001	Standard Desalting	6.1	26.4nmoles	N/A	N/A	N/A	2022-12-03 12:28:52
18986899		ACSS2 rs6087649 sg2 Oligo 2		0.025	25	AAA CGT GGA AGG TAC ATG TCT TAG C	7730.1	3.95413	30.5657	252900	44	57.0406	Standard Desalting	4.6	18.4nmoles	N/A	N/A	N/A	2022-12-03 12:28:52
18986899	1A	ACSS2 rs11698977 sg1 Oligo 1		0.025	25	CAC CGG GAG ACT TTA ATC CCT GAT T	7617	4.25351	32.3989	235100	48	58.4664	Standard Desalting	6.1	25.8nmoles	N/A	N/A	N/A	2022-12-03 12:28:52
18986899		ACSS2 rs11698977 sg1 Oligo 2		0.025	25	AAA CAA TCA GGG ATT AAA GTC TCC C	7643	3.95726	30.2455	252700	40	55.0445	Standard Desalting	6	23.7nmoles	N/A	N/A	N/A	2022-12-03 12:28:52
18986899	1B	ACSS2 rs11698977 sg2 Oligo 1		0.025	25	CAC CGA TAG GGA TTT ATG ATC CTA G	7681	4.03226	30.9719	248000	44	54.2614	Standard Desalting	7.4	29.8nmoles	N/A	N/A	N/A	2022-12-03 12:28:52
18986899		ACSS2 rs11698977 sg2 Oligo 2		0.025	25	AAA CCT AGG ATC ATA AAT CCC TAT C	7578	4.0032	30.3363	249800	36	51.8894	Standard Desalting	6.3	25.3nmoles	N/A	N/A	N/A	2022-12-03 12:28:52
18986899	5A	ACSS2 rs2236270 sg1 Oligo 1		0.025	25	CAC CGT AAT TAT ATG CCT CAC CGA G	7586	4.17885	31.7007	239300	48	57.129	Standard Desalting	7.5	31.5nmoles	N/A	N/A	N/A	2022-12-03 12:28:52
18986899		ACSS2 rs2236270 sg1 Oligo 2		0.025	25	AAA CCT CGG TGA GGC ATA TAA TTA C	7674.1	3.95726	30.3682	252700	40	54.8444	Standard Desalting	7.5	29.7nmoles	N/A	N/A	N/A	2022-12-03 12:28:52
18986899	5B	ACSS2 rs2236270 sg2 Oligo 1		0.025	25	CAC CGG TAG ACT GTA CTG ACG AGG C	7692	4.13223	31.7852	242000	60	62.2012	Standard Desalting	6.6	27.3nmoles	N/A	N/A	N/A	2022-12-03 12:28:52
18986899		ACSS2 rs2236270 sg2 Oligo 2		0.025	25	AAA CGC CTC GTC AGT ACA GTC TAC C	7571	4.19639	31.7707	238300	52	60.0555	Standard Desalting	5.5	23.2nmoles	N/A	N/A	N/A	2022-12-03 12:28:52
18986899	6A	ACSS2 rs734111 sg1 Oligo 1		0.025	25	CAC CGG TCT TCA AAG TAG GGT GTC A	7682	4.11015	31.5743	243300	52	60.4154	Standard Desalting	7.1	29.2nmoles	N/A	N/A	N/A	2022-12-03 12:28:52
18986899		ACSS2 rs734111 sg1 Oligo 2		0.025	25	AAA CTG ACA CCC TAC TTT GAA GAC C	7579	4.1425	31.396	241400	44	56.8445	Standard Desalting	5.7	23.8nmoles	N/A	N/A	N/A	2022-12-03 12:28:52
18986899	6B	ACSS2 rs734111 sg2 Oligo 1		0.025	25	CAC CGG TGA ACG GGT TGT CTT CCT G	7665	4.39367	33.6774	227600	60	63.5112	Standard Desalting	6.8	29.9nmoles	N/A	N/A	N/A	2022-12-03 12:28:52
18986899		ACSS2 rs734111 sg2 Oligo 2		0.025	25	AAA CCA GGA AGA CAA CCC GTT CAC C	7598	4.02901	30.6124	248200	52	61.3108	Standard Desalting	7.4	29.7nmoles	N/A	N/A	N/A	2022-12-03 12:28:52
19071448	APSg1	ACSS2 PSg1 Oligo1		0.025	25	CAC CGG AGG ACG AGA ATG TGG GTG T	7812.1	3.97772	31.0744	251400	60	64.2967	Standard Desalting	8.1	32.2nmoles	N/A	N/A	N/A	2023-01-05 15:06:57
19071448		ACSS2 PSg1 Oligo2		0.025	25	AAA CAC ACC CAC ATT CTC GTC CTC C	7450.9	4.40917	32.8523	226800	52	60.8982	Standard Desalting	6	26.3nmoles	N/A	N/A	N/A	2023-01-05 15:06:57
19071448	APSg2	ACSS2 PSg2 Oligo1		0.025	25	CAC CGG GAG ACG CGG GAT TCC GTG A	7733	4.12712	31.9151	242300	68	68.1807	Standard Desalting	7.7	31.9nmoles	N/A	N/A	N/A	2023-01-05 15:06:57
19071448		ACSS2 PSg2 Oligo2		0.025	25	AAA CTC ACG GAA TCC CGC GTC TCC C	7531.9	4.37063	32.9193	228800	60	64.654	Standard Desalting	6.3	27.4nmoles	N/A	N/A	N/A	2023-01-05 15:06:57
19071448	ANSg1	ACSS2 NSg1 Oligo1		0.025	25	CAC CGC TCA AAG CAG ATT AGT ATC G	7635	4.07664	31.1252	245300	48	57.6091	Standard Desalting	6.5	26.6nmoles	N/A	N/A	N/A	2023-01-05 15:06:57
19071448		ACSS2 NSg1 Oligo2		0.025	25	AAA CCG ATA CTA ATC TGC TTT GAG C	7625	4.13394	31.5214	241900	40	55.356	Standard Desalting	5.1	21.3nmoles	N/A	N/A	N/A	2023-01-05 15:06:57
19071448	ANSg2	ACSS2 NSg2 Oilgo1		0.025	25	CAC CGT CAT ATT CCT CTC CCG TAC A	7472.9	4.43853	33.1686	225300	52	59.6775	Standard Desalting	5.9	26.4nmoles	N/A	N/A	N/A	2023-01-05 15:06:57
19071448		ACSS2 NSg2 Oilgo2		0.025	25	AAA CTG TAC GGG AGA GGA ATA TGA C	7788.1	3.77644	29.4114	264800	44	56.111	Standard Desalting	5.2	19.7nmoles	N/A	N/A	N/A	2023-01-05 15:06:57

## Sheet: Genotype primers
Sales Order	Reference	Manufacturing ID	Product	Purification	Sequence Name	Sequence Notes	Unit Size	Bases	Sequence	Anhydrous Molecular Weight	nmoles/OD	ug/OD	Extinction Coefficient	GC Content	Tm (50mM NaCl) C	Modifications and Services	Final OD	nmoles	Conc	Volume	Buffer	Print Date	Well Position
19115584	429381672	400962972	25 nmole DNA Oligo	Standard Desalting	rs6120758 Geno FP		0.025	18	AGA GGA GCG CAG GGA GTA	5662.7	5.13875	29.0993	194600	61.1111	57.8378	Standard Desalting	5.3	27.1nmoles	N/A	N/A	N/A	2023-05-29 17:07:29
19115584	429381673	400962973	25 nmole DNA Oligo	Standard Desalting	rs6120758 Geno RP		0.025	21	GAG GAC AGG AGT TCA AGA CTG	6544.3	4.58085	29.9785	218300	52.381	54.6992	Standard Desalting	5.6	25.7nmoles	N/A	N/A	N/A	2023-05-29 17:07:29
19115584	429381674	400962974	25 nmole DNA Oligo	Standard Desalting	rs6087649 Geno FP		0.025	20	TTA CTT GGT GTG TGG GCA CC	6155	5.4615	33.6156	183100	55	57.8304	Standard Desalting	6.2	33.9nmoles	N/A	N/A	N/A	2023-05-29 17:07:29
19115584	429381675	400966842	25 nmole DNA Oligo	Standard Desalting	rs6087649 Geno RP		0.025	25	CTT TAT AAA TCA CCC AGT CTC AGG T	7576	4.20521	31.8586	237800	40	54.3654	Standard Desalting	4.5	18.8nmoles	N/A	N/A	N/A	2023-05-29 17:07:29
19115584	429381676	400962976	25 nmole DNA Oligo	Standard Desalting	rs11698977 Geno FP		0.025	20	CCC AGT GGT GAG AGC TGT AG	6198.1	5.08906	31.5423	196500	60	57.0723	Standard Desalting	6	30.6nmoles	N/A	N/A	N/A	2023-05-29 17:07:29
19115584	429381677	400962977	25 nmole DNA Oligo	Standard Desalting	rs11698977 Geno RP		0.025	20	CTT AGG GAG AGG GGC TTT TG	6244.1	5.17598	32.3192	193200	55	55.1642	Standard Desalting	5.4	27.7nmoles	N/A	N/A	N/A	2023-05-29 17:07:29
19115584	429381682	400962982	25 nmole DNA Oligo	Standard Desalting	ACSS2 Positive FP		0.025	20	ATC TGA GCT GGT TCC AGG GT	6164	5.27983	32.545	189400	55	58.2924	Standard Desalting	5.1	27nmoles	N/A	N/A	N/A	2023-05-29 17:07:29
19115584	429381683	400962983	25 nmole DNA Oligo	Standard Desalting	ACSS2 Positive RP		0.025	21	CCC AAT CTC AAG GAA CCT CAC	6304.2	5.07872	32.0171	196900	52.381	55.3763	Standard Desalting	5.9	29.8nmoles	N/A	N/A	N/A	2023-05-29 17:07:29
19115584	429381684	400962984	25 nmole DNA Oligo	Standard Desalting	ACSS2 negative FP		0.025	25	CAG CAG AGG AGA TTC CTA AAT ACA T	7683.1	3.89864	29.9535	256500	40	54.2347	Standard Desalting	6.4	24.8nmoles	N/A	N/A	N/A	2023-05-29 17:07:29
19115584	429381685	400962985	25 nmole DNA Oligo	Standard Desalting	ACSS2 negative RP		0.025	21	GGA CCA GGA TAG TCT CAA GGA	6504.3	4.59348	29.8773	217700	52.381	55.3334	Standard Desalting	5.4	24.9nmoles	N/A	N/A	N/A	2023-05-29 17:07:29
19115584	429381686	400962986	25 nmole DNA Oligo	Standard Desalting	rs2236270 Geno FP		0.025	20	GCA GAG CTT CTT AGC CTC TC	6044	5.62114	33.9739	177900	55	55.0429	Standard Desalting	5.5	30.7nmoles	N/A	N/A	N/A	2023-05-29 17:07:29
19115584	429381687	400962987	25 nmole DNA Oligo	Standard Desalting	rs2236270 Geno RP		0.025	22	AGC CAA ATT CAT CTT GAT GCA C	6678.4	4.73709	31.6362	211100	40.9091	54.1311	Standard Desalting	7.2	34.1nmoles	N/A	N/A	N/A	2023-05-29 17:07:29
19115584	429381688	400962988	25 nmole DNA Oligo	Standard Desalting	rs734111 Geno FP		0.025	20	CCA GTC TGT ACC CCA TCC CA	5957.9	5.56793	33.1732	179600	60	58.5928	Standard Desalting	5.6	31.4nmoles	N/A	N/A	N/A	2023-05-29 17:07:29
19115584	429381689	400962989	25 nmole DNA Oligo	Standard Desalting	rs734111 Geno RP		0.025	21	CTT CCA CTC TCC CAA GGT AAC	6286.1	5.28821	33.2424	189100	52.381	54.8029	Standard Desalting	6.6	35nmoles	N/A	N/A	N/A	2023-05-29 17:07:29

## Sheet: Human qPCR primers
Sales Order	Reference	Manufacturing ID	Product	Purification	Sequence Name	Sequence Notes	Unit Size	Bases	Sequence	Anhydrous Molecular Weight	nmoles/OD	ug/OD	Extinction Coefficient	GC Content	Tm (50mM NaCl) C	Modifications and Services	Final OD	nmoles	Conc	Volume	Buffer	Print Date	Well Position
19040268	426147527	400725146	25 nmole DNA Oligo	Standard Desalting	H CEP250 FP		0.025	22	CGT CTA ACT GAT ACT GAG GCT G	6750.4	4.76872	32.1909	209700	50	54.5649	Standard Desalting	5.3	25.5nmoles	N/A	N/A	N/A	2023-03-04 12:35:31
19040268	426147528	400725145	25 nmole DNA Oligo	Standard Desalting	H CEP250 RP		0.025	22	CTA GGG AGT TCT GCT TTC CTT C	6683.4	5.17063	34.5572	193400	50	54.8847	Standard Desalting	4.8	25nmoles	N/A	N/A	N/A	2023-03-04 12:35:31
19040268	426147531	400725142	25 nmole DNA Oligo	Standard Desalting	H SPAG4 FP		0.025	21	CTG AAT GAG GAT TTT GTG CGG	6532.3	4.91159	32.0839	203600	47.619	54.4158	Standard Desalting	7.1	34.7nmoles	N/A	N/A	N/A	2023-03-04 12:35:31
19040268	426147532	400725141	25 nmole DNA Oligo	Standard Desalting	H SPAG4 RP		0.025	20	AAG CGA TTC CAG AAG TAG GC	6175.1	4.87092	30.0783	205300	50	54.7872	Standard Desalting	4.9	23.7nmoles	N/A	N/A	N/A	2023-03-04 12:35:31
19040268	426147533	400725140	25 nmole DNA Oligo	Standard Desalting	H ACSS2 FP		0.025	21	GGG AAG AGT TGG AAG GTG AAG	6664.4	4.40917	29.3844	226800	52.381	55.3088	Standard Desalting	6.1	27nmoles	N/A	N/A	N/A	2023-03-04 12:35:32
19040268	426147534	400725139	25 nmole DNA Oligo	Standard Desalting	H ACSS2 RP		0.025	22	GCA GCC ATC TCC TGT AAC ATA G	6679.4	4.75964	31.7915	210100	50	55.2286	Standard Desalting	5.5	26.3nmoles	N/A	N/A	N/A	2023-03-04 12:35:32
