# Supplementary material for: ACSS2 gene variants determine kidney disease risk by controlling de novo lipogenesis in kidney tubules
Source: J Clin Invest. 2023 Dec 5;134(4):e172963. doi: 10.1172/JCI172963 (PMC10866669; doi:10.1172/JCI172963)
Supplement: Supporting data values [file jci-134-172963-s273.xlsx]

## Sheet: Fig 1I
	Fig 1I
	ACSS2 expression
	IntΔ	PrmΔ	1	3	4	5	6
	1.08897	0.138323	0.48326	0.477441	0.723195	0.8993	0.952171
	1.01513	0.134716	0.534468	0.475183	0.535069	0.815009	0.905281
	0.904741	0.162285	0.473484	0.402605	0.669663	0.844266	0.983164

## Sheet: Fig2B
	Fig2B
	Days	WT							ACSS2-/-							Vehicle
	0	20	21	22	21	21	20	21	21	22	21	20	21	20		20	21	22	21	20	21	20
	1	19	20	21	20	20	19	20	20	21	20	20	20	19		19	21	20	20	19	21	19
	2	19	19	19	18	18	18	19	19	20	19	19	19	19		18	20	20	20	19	20	19
	3	18	20	20	20	16	17	19	19	19	19	18	18	18		18	19	20	20	19	21	19
	4	19	19	19	19	15	17	18	20	20	18	18	17	19		19	18	20	20	20	20	19
	5	19	19	19	19	16	18	18	19	19	18	18	17	20		17	20	19	18	19	20	20
	6	18	19	18	19	17	17	17	18	18	18	18	17	19		19	20	21	19	19	19	20
	7	18	18	18	19	18	18	17	19	18	18	19	17	20		18	20	19	21	20	20	20
	8	18	18	18	19	19	18	17	19	18	18	19	17	20		20	20	18	21	20	20	20
	9	17	18	19	19	19	19	18	19	19	18	19	17	20		19	20	19	21	20	20	20
	10	18	19	19	18	18			19	19	18	18	17	20		19	20	20	20	21	21	21
	11	18	18	19	17	19	19		20	20	18	19	17	20		19	20	21	20	21	21	21
	12	18	18	18	17	18			19	20	18	18	19	20		20	20	21	21	20	21	21
	13	17	18	19	18	17	19	18	18	19	19	18	19	21		20	20	21	20	21	21	21
	14	17	17	17	18	18	18	18	18	20	17	19	18	20		21	20	21	20	20	22	21
	15	17	18	18	18	17	18	17	18	20	18	18	18	20		21	20	21	20	20	22	21
	16	17	17	18	18	18	17	17	18	18	19	19	17	21		21	20	21	20	20	22	22
	17	17	18	18	18	18	18	17	18	19	18	19	17	20		21	20	21	20	20	23	22
	18	16	18	18	17	18	17	17	18	20	19	19	17	21		22	21	22	21	20	23	22
	19	16	18	18	18	17	17	16	18	20	19	20	16	20		23	22	23	22	20	23	22
	20	16	18	17	17	18	16	16	19	19	18	18	18	20		22	22	23	22	21	23	22
	21	16	17	17	18	17	17	16	19	19	18	19	17	21		23	23	23	23	21	23	22
	22	16	18	18	17	17	17	16	19	19	19	19	17	21		23	23	23	23	21	24	23
	23	15	17	17	17	16	17	15	19	19	18	19	18	21		22	24	23	24	21	23	24
	24	15	17	17	17	16	16	15	19	19	19	18	18	20		23	24	24	23	21	24	23
	25	15	16	18	17	16	16	15	19	19	18	19	17	21		22	23	23	24	22	23	23
	26	15	16	17	17	17	16	15	20	20	19	20	18	21		22	23	24	24	22	24	23
	27	16	16	17	16	16	16	15	20	20	19	20	19	21		23	23	24	24	22	24	23
	28	16	16	18	15	15	15	14	19	19	19	19	18	20		23	24	22	23	22	24	23
	29	15	15	17	15	15	15	14	19	19	19	20	17	20		23	24	24	25	22	24	24
	30	15	15	17	15	15	16	14	19	19	19	20	17	20		23	24	24	25	23	24	23

## Sheet: Fig 2C
	Fig 2C
	Vehicle	WT	ACSS2-/-
	23	15	19
	24	15	19
	24	17	19
	25	15	20
	23	15	17
	24	16	20
	23	16

## Sheet: Fig 2E
	Fig 2E
		Vehicle							WT Adenine							ACSS2-/- Adenine
	Acta2	1.35693	1.02583	1.1631	0.996721	0.844911	0.71975	1.0853	4.44293	3.82321	2.85131	3.23682	3.72576	4.01178	5.07735	0.672582	1.2059	1.00024	0.872308	0.929563	0.850475
	Col1a1	2.10524	1.14408	1.50546	0.753126	0.673888	0.509297	1.10404	5.05345	7.97266	9.49484	7.3628	7.51106	11.6478	15.1194	0.351252	0.385945	0.18193	0.322736	0.562086	0.697008
	Col3a	2.13223	1.28188	1.66009	0.658321	0.805823	0.438625	1.00853	6.0902	7.2377	5.95549	6.17147	6.25855	8.98003	14.3965	0.383635	0.413128	0.228516	0.318962	0.621339	0.726922
	Fn1	2.45386	1.07608	1.89643	0.736335	0.698509	0.505173	0.825856	5.9809	6.38744	9.42056	8.60797	7.78662	11.0844	10.0109	4.6943	3.8114	0.786151	6.1357	8.1492	2.6278

## Sheet: Fig 2H
	Fig 2H
	sCr			BUN
	Vehicle	WT	Acss2-/-	Vehicle	WT	Acss2-/-
	0.427155	1.00745	0.253065	26.6667	111	24
	0.16602	1.23958	0.34011	25	135.667	40
	0.253065	1.38465	0.369125	25.6667	101.333	38
	0.253065	1.15253	0.369125	27.6667	112.333	51.3333
	0.22405	1.18155	0.485185	10.3333	128	54.6667
	0.22405	1.32662	0.45617	12.3333	91.6667	38.6667
	0.137005	1.41366		30	114

## Sheet: Fig 2J
	Fig 2J
	WT	WT UUO	Acss2-/-	Acss2-/- UUO
	1.25564	0.9656	0.028567	0.156888
	0.778415	0.497583	0.069358	0.151567
	0.855348	0.625848	0.294239	0.266953
	1.38644	0.375708	0.222474	0.138154
	1.85772	1.09641	0.06089	0.066353
			0.03415	0.013515
			0.183645	0.007727

## Sheet: Fig 2M
	Fig 2M
		WT			UUO			Acss2-/-			Acss2-/- UUO
	FN1	1.66661	0.950366	0.383023	37.8677	27.147	25.227	3.55906	2.39977	0.120901	10.3641	0.795118	0.191906
	aSMA	1.06123	1.01892	0.919851	7.15736	5.65634	5.42948	1.21583	1.18974	2.15734	3.64981	1.20735	0.966208

## Sheet: Fig 3B
	Fig 3B
	WT	WT UUO	ACSS2-/-	ACSS2-/- UUO
	1.35067	1.82837	0.892975	1.29968
	0.645024	1.73411	1.05991	0.707635
	1.00431	1.74709	0.755157	1.30463

## Sheet: Fig 3C
	Fig 3C
	Acox1				Acox2				Cpt1a				Cpt2
	WT	WT UUO	Acss2-/-	Acss2-/- UUO	WT	WT UUO	Acss2-/-	Acss2-/- UUO	WT	WT UUO	Acss2-/-	Acss2-/- UUO	WT	WT UUO	Acss2-/-	Acss2-/- UUO
	0.89	0.433289	1.71106	1.53375	0.86	0.29303	0.527144	0.579816	0.762094	0.429388	1.29628	0.472015	1.09192	0.781633	0.437937	0.429424
	0.782223	0.700797	1.42966	1.1105	0.434325	0.452115	0.728012	0.599946	1.47015	0.371175	1.35985	0.376277	1.78355	0.60311	0.413999	0.507553
	0.737537	0.588197	2.07143	0.673949	0.528326	0.151029	0.577241	0.312897	1.17573	0.308387	0.593379	0.392615	0.708081	0.527387	0.945025	0.336803
	0.986383	0.44222	2.115	1.20146	0.763653	0.316785	0.746389	0.828265	1.01405	0.235852	0.380413	0.334226	0.656319	0.355976	0.8945	0.488869
	1.00721	1.00929	1.85352	1.01683	0.687616	0.384127	0.922272	0.689298	1.13015	0.220159	0.660718	0.47948	0.823999	0.450592	0.686157	0.759692
	1.13712	0.280692	2.69693	1.2722	1.25919	0.148146	0.742879	0.363937	1.01649	0.0624807	0.809757	0.213471	0.825822	0.120405	0.654499	0.675178
			1.56461	0.465246			0.81151	0.11438			0.645102	0.631687			0.86	0.898701

## Sheet: Fig 3E
	Fig 3E FAO
	WT	WT UUO	ACSS2-/-	ACSS2-/- UUO
	0.993766	0.77529	0.928592	0.770332
	1.03825	0.700057	1.27373	0.700765
	0.994616	0.661802	1.07424	0.763814
	1.00864	0.703174	1.03599	0.678096
	1.00893	0.695523	1.05016	0.725135
	0.983706	0.670445	1.05979	0.687447
			1.00241	0.814395

[truncated: 109 more sheets: Fig 3F, Fig 3G, Fig 3I, Fig 3H, Fig 3N, Fig 3M, Fig 3L, Fig 4B, Fig 4D, Fig 4F, Fig 4K, Fig 4L, Fig 5C, Fig 5D, Fig 5E, Fig 5F, Fig 5G, Fig 5H, Fig 5I, Fig 5J …]
